# Supplementary material for: Discovery and validation of a glioblastoma co-expressed gene module
Source: Oncotarget. 2018 Jan 13;9(13):10995–1008. doi: 10.18632/oncotarget.24228 (PMC5834250; doi:10.18632/oncotarget.24228)
Supplement: Supplementary file 2 [file oncotarget-09-10995-s002.xlsx]

## Sheet: SuppTable1
Supplementary Table 1. TCGA Network Edge List.
Source	Target	Spearman_Correlation	Cluster_Samples	Missing_Samples	Cluster_Outliers	Module
uc003hrc.2	uc003hra.2	0.991183	1856	77	0	M0001
uc003hrb.2	uc003hra.2	0.952163	1661	336	19	M0001
uc003hrc.2	uc003hrb.2	0.947983	1658	342	16	M0001
uc010qkl.1	uc001jun.2	0.943997	1627	126	0	M0002
uc010qkl.1	uc001juo.2	0.938356	1663	102	0	M0002
uc001juo.2	uc001jun.2	0.923193	1227	147	0	M0002
uc001wkv.3	uc001wku.3	0.933007	205	1526	0	M0003
uc001wku.3	uc001wkt.3	0.923375	202	1621	0	M0003
uc001wkv.3	uc001wkt.3	0.924395	183	1675	0	M0003
uc001wku.3	uc001wkt.3	0.864819	172	1621	0	M0003
uc001wkv.3	uc001wku.3	0.869665	225	1526	0	M0003
uc010xoi.1	uc002nbi.2	0.935571	286	1729	1	M0004
uc010xoj.1	uc002nbi.2	0.939096	261	1752	3	M0004
uc010xoj.1	uc010xoi.1	0.925561	363	1653	0	M0004
uc001bop.1	uc001boo.1	0.981564	1947	19	19	M0005
uc001boo.1	uc001bon.1	0.910686	1936	56	24	M0005
uc001bop.1	uc001bon.1	0.914193	1934	70	12	M0005
uc002qft.2	uc002qfq.2	0.977264	685	939	0	M0006
uc002qft.2	uc002qfq.2	0.932957	350	939	25	M0006
uc002qfr.2	uc002qfq.2	0.925125	695	933	0	M0006
uc002qft.2	uc002qfr.2	0.919592	688	942	0	M0006
uc002qfr.2	uc002qfq.2	0.866444	331	933	57	M0006
uc009ysl.2	uc001oow.2	0.944772	476	1540	0	M0007
uc001oow.2	uc001oov.2	0.922002	327	1675	0	M0007
uc009ysl.2	uc001oov.2	0.916373	244	1683	0	M0007
uc010mng.1	uc004aew.1	0.963999	2002	14	0	M0008
uc004aex.2	uc004aew.1	0.933304	2012	3	1	M0008
uc010mng.1	uc004aex.2	0.910305	2003	13	0	M0008
uc003swc.2	uc003swb.2	0.944475	1705	165	3	M0009
uc003swb.2	uc003swa.2	0.932007	1860	51	1	M0009
uc003swc.2	uc003swa.2	0.907169	1845	136	35	M0009
uc010wjq.1	uc002ije.2	0.946343	1056	27	0	M0010
uc010wjt.1	uc010wjq.1	0.926866	1871	108	37	M0010
uc010wjt.1	uc002ije.2	0.907558	1894	105	17	M0010
uc010wjq.1	uc002ije.2	0.870485	816	27	0	M0010
uc002zys.1	uc002zyr.1	0.925631	1995	0	21	M0011
uc011aje.1	uc002zyr.1	0.925876	1984	2	30	M0011
uc011aje.1	uc002zys.1	0.901086	1987	2	27	M0011
uc002ctq.2	uc002ctl.2	0.907584	1504	455	5	M0012
uc002cts.3	uc002ctl.2	0.903853	1569	340	8	M0012
uc002cts.3	uc002ctq.2	0.891896	1693	274	10	M0012
uc001vyh.2	uc001vyg.2	0.95094	529	1364	0	M0013
uc001vyi.2	uc001vyh.2	0.893272	843	960	0	M0013
uc001vyi.2	uc001vyg.2	0.885647	961	1007	1	M0013
uc003dth.1	uc003dtg.1	0.890054	876	1094	0	M0014
uc003dti.1	uc003dtg.1	0.884239	857	1143	16	M0014
uc003dti.1	uc003dth.1	0.887377	410	829	0	M0014
uc004atk.2	uc004atj.2	0.932055	1904	111	1	M0015
uc004atl.1	uc004atj.2	0.887082	1640	358	18	M0015
uc004atl.1	uc004atk.2	0.887447	1667	328	21	M0015
uc009ykz.1	uc001ncp.2	0.961924	2011	1	4	M0016
uc001ncs.2	uc001ncp.2	0.903377	2003	12	1	M0016
uc009ykz.1	uc001ncs.2	0.886287	2002	11	3	M0016
uc010dwj.2	uc010dwi.2	0.979976	283	1312	0	M0017
uc010dwj.2	uc010dwi.2	0.966052	342	1312	0	M0017
uc010dwj.2	uc002mkp.2	0.897995	271	1148	0	M0017
uc010dwi.2	uc002mkp.2	0.882717	268	1218	0	M0017
uc010dwi.2	uc002mkp.2	0.865544	529	1218	1	M0017
uc010dwj.2	uc002mkp.2	0.866136	595	1148	2	M0017
uc010aoy.1	uc010aox.1	0.887084	75	1940	1	M0018
uc010trl.1	uc010aox.1	0.883721	87	1928	1	M0018
uc010trl.1	uc010aoy.1	0.886639	80	1936	0	M0018
uc001hjj.2	uc001hji.2	0.966984	1882	33	1	M0019
uc001hjj.2	uc001hjf.2	0.882747	1713	243	3	M0019
uc001hji.2	uc001hjf.2	0.879936	1717	257	5	M0019
uc002zyk.3	uc002zyh.2	0.946645	1773	223	20	M0020
uc002zyk.3	uc002zyj.2	0.881686	1893	114	9	M0020
uc002zyj.2	uc002zyh.2	0.874877	1742	258	16	M0020
uc010jtk.2	uc003nyf.2	0.901018	1674	221	0	M0021
uc003nyf.2	uc003nye.3	0.881288	1796	111	0	M0021
uc010jtk.2	uc003nye.3	0.87437	1773	196	2	M0021
uc003wkg.2	uc003wke.2	0.922656	518	953	0	M0022
uc010lqd.1	uc003wke.2	0.898234	493	1148	0	M0022
uc010lqd.1	uc003wkg.2	0.872537	485	1162	0	M0022
uc010ywk.1	uc002tem.3	0.910876	1815	15	0	M0023
uc010ywk.1	uc010ywi.1	0.906098	1934	15	67	M0023
uc010ywi.1	uc002tem.3	0.874955	1952	0	64	M0023
uc011mti.1	uc004eqe.2	0.938932	1969	22	1	M0024
uc004eqe.2	uc004eqd.2	0.899931	1784	53	3	M0024
uc011mti.1	uc004eqd.2	0.871874	1742	60	0	M0024
uc009wmt.2	uc001eya.2	0.900069	1772	240	4	M0025
uc009wmt.2	uc001exx.2	0.890839	1851	146	19	M0025
uc001eya.2	uc001exx.2	0.866698	1872	133	11	M0025
uc001mil.1	uc001mik.1	0.870193	1917	93	6	M0026
uc001mim.1	uc001mil.1	0.872118	1875	131	10	M0026
uc001mim.1	uc001mik.1	0.867369	1825	188	3	M0026
uc001rjb.2	uc001rja.2	0.906111	1701	207	5	M0027
uc001rjc.1	uc001rja.2	0.864031	1636	295	9	M0027
uc001rjc.1	uc001rjb.2	0.863725	1616	300	6	M0027
uc003pcx.3	uc003pcv.3	0.907228	2007	3	6	M0028
uc003pcw.3	uc003pcv.3	0.874508	1977	27	12	M0028
uc003pcx.3	uc003pcw.3	0.864917	1982	26	8	M0028
uc009ymi.1	uc001nkr.1	0.902792	1879	131	6	M0029
uc001nkr.1	uc001nkp.1	0.872608	1267	502	1	M0029
uc009ymi.1	uc001nkp.1	0.865067	1264	532	1	M0029
uc003hxg.2	uc003hxf.1	0.916421	1808	204	4	M0030
uc010ilo.2	uc003hxg.2	0.893689	1473	543	0	M0030
uc010ilo.2	uc003hxf.1	0.862871	1498	507	11	M0030
uc003vfc.2	uc003vfa.2	0.886814	1549	459	8	M0031
uc011kmj.1	uc003vfa.2	0.875396	1578	431	7	M0031
uc011kmj.1	uc003vfc.2	0.864065	1757	245	14	M0031
uc011ece.1	uc010lpc.2	0.934334	1254	224	0	M0032
uc011kth.1	uc011ece.1	0.901785	1256	92	0	M0032
uc011kth.1	uc010lpc.2	0.864877	1263	251	0	M0032
uc011mqd.1	uc004eas.2	0.927292	1420	593	3	M0033
uc011mqd.1	uc011mqc.1	0.920851	362	793	0	M0033
uc011mqc.1	uc004eas.2	0.860917	364	795	0	M0033
uc001btw.1	uc001btr.1	0.952508	1891	116	9	M0034
uc001btt.2	uc001btr.1	0.944087	1831	179	6	M0034
uc001btt.2	uc001btr.1	0.944087	1831	179	6	M0034
uc001btw.1	uc001btt.2	0.938486	1863	137	16	M0034
uc001btv.2	uc001btr.1	0.891524	1186	822	8	M0034
uc001btv.2	uc001btt.2	0.884925	1143	853	20	M0034
uc001btw.1	uc001btv.2	0.885235	1196	812	8	M0034
uc010tyt.1	uc010gtu.1	0.881526	1496	515	5	M0035
uc010gtu.1	uc002zws.2	0.869095	1390	621	5	M0035
uc010gtu.1	uc003hfn.3	0.867122	1468	544	4	M0035
uc001lvc.1	uc001lva.3	0.970861	1274	703	1	M0036
uc001lvc.1	uc001lvb.1	0.964166	1417	539	0	M0036
uc001lve.2	uc001lvc.1	0.963017	1343	614	0	M0036
uc001lve.2	uc001lva.3	0.94355	1057	900	0	M0036
uc001lve.2	uc001lvb.1	0.941686	1221	743	0	M0036
uc001lvb.1	uc001lva.3	0.926109	1118	859	0	M0036
uc003tqd.2	uc003tqc.3	0.975153	363	1156	0	M0037
uc010kzf.2	uc003tqc.3	0.962323	698	1311	7	M0037
uc003tqd.2	uc003tqc.3	0.947891	473	1156	7	M0037
uc010kzf.2	uc003tqd.2	0.945809	713	1303	0	M0037
uc010kze.2	uc003tqc.3	0.917889	802	1213	1	M0037
uc010kze.2	uc003tqd.2	0.908458	799	1216	1	M0037
uc010kzf.2	uc010kze.2	0.871587	657	1356	3	M0037
uc010qxb.1	uc001lue.1	0.943887	698	1318	0	M0038
uc010qxb.1	uc009ydb.1	0.942467	466	1549	1	M0038
uc010qxb.1	uc001lud.2	0.929259	864	1152	0	M0038
uc009ydb.1	uc001lud.2	0.911122	451	1560	5	M0038
uc009ydb.1	uc001lue.1	0.91201	408	1608	0	M0038
uc009ydb.1	uc001luf.1	0.901373	437	1575	4	M0038
uc010qxb.1	uc001luf.1	0.902607	755	1261	0	M0038
uc001lue.1	uc001lud.2	0.894815	531	1481	4	M0038
uc001luf.1	uc001lud.2	0.898595	613	1398	5	M0038
uc002vfe.2	uc002vez.2	0.902126	1828	132	1	M0039
uc010zjp.1	uc002vfe.2	0.89492	1804	132	0	M0039
uc010zjp.1	uc002vff.2	0.894673	1910	36	0	M0039
uc002vff.2	uc002vfe.2	0.870336	1778	158	0	M0039
uc010zjp.1	uc002vez.2	0.874559	2016	0	0	M0039
uc002vff.2	uc002vez.2	0.86173	1924	36	0	M0039
uc003qnx.1	uc003qnu.1	0.956716	495	1400	0	M0040
uc003qnx.1	uc003qnw.1	0.938097	511	1453	0	M0040
uc003qnw.1	uc003qnu.1	0.924658	521	1434	0	M0040
uc010sfy.1	uc001qsl.2	0.937348	1782	35	0	M0041
uc001qsl.2	uc001qsk.2	0.894332	1809	145	1	M0041
uc010sfy.1	uc001qsk.2	0.898161	1843	132	1	M0041
uc003ypz.2	uc003ypx.2	0.958489	1339	675	2	M0042
uc003ypy.2	uc003ypx.2	0.921991	775	1233	8	M0042
uc003ypz.2	uc003ypy.2	0.872654	763	1245	8	M0042
uc001fro.3	uc001frn.3	0.919406	1725	220	71	M0043
uc001frp.2	uc001frn.3	0.889377	1520	190	3	M0043
uc001frp.2	uc001fro.3	0.882947	1719	62	13	M0043
uc002mrp.2	uc002mrm.2	0.893695	1608	402	6	M0044
uc002mrq.2	uc002mrm.2	0.891197	1596	412	8	M0044
uc002mrq.2	uc002mrp.2	0.895485	1868	140	8	M0044
uc001gzk.1	uc001gzi.2	0.941655	1823	190	3	M0045
uc001gzk.1	uc001gzj.2	0.900617	1533	476	7	M0045
uc001gzj.2	uc001gzi.2	0.885773	1592	406	18	M0045
uc002cfv.3	uc001mae.1	0.941676	1983	2	31	M0046
uc002cfy.1	uc002cfv.3	0.91946	957	955	3	M0046
uc002cfy.1	uc001mae.1	0.882008	960	955	5	M0046
uc002tcy.2	uc002tcv.2	0.884222	1419	486	0	M0047
uc002tcz.2	uc002tcv.2	0.886802	1338	518	0	M0047
uc002tcz.2	uc002tcy.2	0.887249	1659	321	36	M0047
uc010rts.1	uc001pcb.2	0.973309	2016	0	0	M0048
uc001pcd.2	uc001pcb.2	0.907446	2010	2	4	M0048
uc010rts.1	uc001pcd.2	0.882897	2010	2	4	M0048
uc002cjx.1	uc002cjw.1	0.938414	291	1404	0	M0049
uc010brd.1	uc002cjw.1	0.904337	303	1425	0	M0049
uc010brd.1	uc002cjx.1	0.873992	323	1281	0	M0049
uc010gfg.1	uc002xcy.3	0.898797	1088	669	0	M0050
uc002xcy.3	uc002xcx.2	0.878983	1465	514	37	M0050
uc010gfg.1	uc002xcx.2	0.863435	1324	653	39	M0050
uc010kiz.2	uc010kiv.2	0.952486	1810	135	0	M0051
uc010kiz.2	uc003qor.3	0.872405	1860	130	26	M0051
uc010kiv.2	uc003qor.3	0.864442	753	135	0	M0051
uc002sqj.2	uc002sqi.2	0.975162	231	1356	0	M0052
uc010ysw.1	uc002sqi.2	0.959759	301	1428	0	M0052
uc002sqi.2	uc002sqh.2	0.930366	368	1462	0	M0052
uc002sqj.2	uc002sqi.2	0.934777	212	1356	13	M0052
uc002sqj.2	uc002sqh.2	0.923473	400	1048	0	M0052
uc002sqj.2	uc002sqi.2	0.915461	72	1356	93	M0052
uc010ysw.1	uc002sqh.2	0.876323	338	1254	0	M0052
uc010tya.1	uc001ymm.1	0.97085	1988	25	3	M0053
uc001ymm.1	uc001yml.1	0.920666	1754	259	3	M0053
uc010tya.1	uc001yml.1	0.902826	1749	266	1	M0053
uc010tya.1	uc010awo.1	0.902104	1992	22	2	M0053
uc010awo.1	uc001ymm.1	0.863602	1998	17	1	M0053
uc001yds.2	uc001ydp.2	0.978037	291	1347	0	M0054
uc001yds.2	uc001ydp.2	0.968726	237	1347	0	M0054
uc001yds.2	uc001ydr.2	0.910775	812	1198	6	M0054
uc001ydr.2	uc001ydp.2	0.903194	807	1147	0	M0054
uc010avg.2	uc001ydp.2	0.882576	866	1118	0	M0054
uc010avg.2	uc001ydr.2	0.869992	845	1148	0	M0054
uc003tcq.1	uc003tcp.1	0.945774	1736	267	13	M0055
uc003tcs.2	uc003tcp.1	0.885371	1402	580	34	M0055
uc003tcs.2	uc003tcq.1	0.885424	1330	676	10	M0055
uc003tcp.1	uc003tcm.1	0.862885	1376	601	39	M0055
uc003tcq.1	uc003tcm.1	0.864303	1355	654	7	M0055
uc003whk.2	uc003whj.2	0.885367	1992	0	24	M0056
uc003whr.1	uc003whj.2	0.875586	1960	9	47	M0056
uc003whr.1	uc003whk.2	0.877196	1960	9	47	M0056
uc003whr.1	uc003whq.2	0.871066	1946	12	58	M0056
uc003whq.2	uc003whj.2	0.863779	1974	3	39	M0056
uc010yio.1	uc010ewj.2	0.950034	580	1431	5	M0057
uc010yin.1	uc002qwr.2	0.94314	508	1485	0	M0057
uc010yio.1	uc002qwy.1	0.942486	599	1415	2	M0057
uc010ewj.2	uc002qwr.2	0.936748	491	1491	0	M0057
uc010ewj.2	uc002qwy.1	0.937332	560	1455	1	M0057
uc010yin.1	uc002qwy.1	0.934851	579	1435	2	M0057
uc010yio.1	uc010yin.1	0.924749	608	1408	0	M0057
uc002qwy.1	uc002qwr.2	0.914561	265	1498	0	M0057
uc010ewj.2	uc002qwx.2	0.917327	517	1470	1	M0057
uc010yin.1	uc002qwx.2	0.913664	532	1452	3	M0057
uc010yin.1	uc010ewj.2	0.911035	577	1438	1	M0057
uc010yio.1	uc002qwx.2	0.910852	541	1448	1	M0057
uc002qwy.1	uc002qwx.2	0.901861	511	1469	0	M0057
uc001tuj.2	uc001tui.1	0.936781	2013	0	3	M0058
uc001tuj.2	uc001tuh.2	0.918238	2014	0	2	M0058
uc001tui.1	uc001tuh.2	0.872652	2011	0	5	M0058
uc003hvr.2	uc002ymd.2	0.889708	1766	133	2	M0059
uc003qpc.3	uc003hvr.2	0.879012	1844	133	4	M0059
uc003qpc.3	uc002ymd.2	0.868184	1890	2	1	M0059
uc010qps.1	uc001krp.1	0.944594	192	1817	0	M0060
uc010qps.1	uc001krl.3	0.920064	106	1909	1	M0060
uc001krp.1	uc001krl.3	0.868279	109	1904	3	M0060
uc011ake.1	uc003acb.2	0.893025	661	1328	1	M0061
uc011akc.1	uc003acb.2	0.88922	655	1353	8	M0061
uc011ake.1	uc011akc.1	0.866336	639	1322	0	M0061
uc003lsf.1	uc003lsd.2	0.963377	2003	0	13	M0062
uc003ocs.1	uc003obh.2	0.962926	2012	0	4	M0062
uc011dqp.1	uc003obh.2	0.964549	1472	150	0	M0062
uc003oct.1	uc003ocs.1	0.953999	1873	39	0	M0062
uc003lsf.1	uc003lsc.2	0.94963	2006	0	10	M0062
uc003obh.2	uc003lsf.1	0.94031	2010	0	6	M0062
uc003ocm.2	uc003lsf.1	0.946201	1964	0	2	M0062
uc003ocm.2	uc003obh.2	0.948686	1937	0	1	M0062
uc003lsd.2	uc003lsc.2	0.9352	2003	0	13	M0062
uc003obh.2	uc003lsc.2	0.934669	2005	0	11	M0062
uc003obh.2	uc003lsd.2	0.933584	2002	0	14	M0062
uc003oct.1	uc003obh.2	0.93269	1884	39	1	M0062
uc003ocu.1	uc003ocs.1	0.938791	2010	0	6	M0062
uc010juk.2	uc003ocs.1	0.931176	2002	6	8	M0062
uc003ocs.1	uc003lsc.2	0.929896	2007	0	9	M0062
uc003ocs.1	uc003lsf.1	0.92606	2011	0	5	M0062
uc003ocs.1	uc003ocm.2	0.921729	2011	0	5	M0062
uc010juk.2	uc003obh.2	0.92073	2001	6	9	M0062
uc010juk.2	uc003oct.1	0.923653	1886	44	5	M0062
uc011dqp.1	uc003lsd.2	0.921454	1596	150	0	M0062
uc003ocm.2	uc003lsd.2	0.919603	1990	0	7	M0062
uc003ocr.2	uc003obh.2	0.912477	1990	12	14	M0062
uc003ocs.1	uc003ocr.2	0.917449	1972	12	5	M0062
uc003oct.1	uc003lsc.2	0.914543	1882	39	3	M0062
uc011dqp.1	uc003ocs.1	0.919848	1645	150	1	M0062
uc003ocm.2	uc003lsc.2	0.901164	2005	0	11	M0062
uc003ocs.1	uc003lsd.2	0.906979	2004	0	12	M0062
uc003oct.1	uc003lsd.2	0.903843	1879	39	2	M0062
uc003ocu.1	uc003obh.2	0.907144	2009	0	7	M0062
uc011dqp.1	uc003lsc.2	0.901045	1664	150	1	M0062
uc011dqp.1	uc003lsf.1	0.909061	1635	150	0	M0062
uc003oct.1	uc003lsf.1	0.896458	1866	39	2	M0062
uc003oct.1	uc003ocm.2	0.892125	1846	39	0	M0062
uc003oct.1	uc003ocr.2	0.89741	1865	49	1	M0062
uc003ocu.1	uc003ocm.2	0.892035	2008	0	8	M0062
uc011dqp.1	uc003ocm.2	0.896775	1617	150	0	M0062
uc003obv.2	uc003lsd.2	0.884221	151	1862	0	M0062
uc003obv.2	uc003lsf.1	0.888435	151	1862	0	M0062
uc003ocm.2	uc003obv.2	0.886075	151	1862	0	M0062
uc003ocu.1	uc003lsf.1	0.886077	2008	0	8	M0062
uc003ocu.1	uc003oct.1	0.885168	1869	39	0	M0062
uc010juk.2	uc003lsd.2	0.881429	1995	6	15	M0062
uc010juk.2	uc003lsf.1	0.888912	1999	6	11	M0062
uc011dqp.1	uc003ocr.2	0.884874	1632	159	0	M0062
uc011dqp.1	uc010juk.2	0.880817	1649	153	1	M0062
uc003obv.2	uc003obh.2	0.878782	152	1862	2	M0062
uc003ocr.2	uc003lsc.2	0.879429	1989	12	15	M0062
uc003ocr.2	uc003lsf.1	0.872389	1989	12	15	M0062
uc003ocr.2	uc003ocm.2	0.877902	1992	12	12	M0062
uc003ocu.1	uc003lsc.2	0.870954	2003	0	13	M0062
uc010juk.2	uc003lsc.2	0.876661	1997	6	13	M0062
uc010juk.2	uc003ocr.2	0.874762	1983	18	15	M0062
uc003obv.2	uc003lsc.2	0.861836	152	1862	2	M0062
uc010onx.1	uc001cwf.2	0.950414	171	1557	0	M0063
uc010ony.1	uc001cwf.2	0.953212	385	1630	1	M0063
uc001cwf.2	uc001cwd.2	0.941944	167	1549	0	M0063
uc001cwf.2	uc001cwd.2	0.941944	167	1549	0	M0063
uc010onx.1	uc001cwd.2	0.949959	163	1512	0	M0063
uc001cwd.2	uc001cwb.2	0.938393	176	1572	0	M0063
uc010ony.1	uc001cwd.2	0.920666	171	1592	0	M0063
uc010ony.1	uc001cwg.2	0.920661	354	1660	2	M0063
uc010onx.1	uc001cwg.2	0.914739	396	1617	3	M0063
uc001cwg.2	uc001cwb.2	0.902709	371	1644	1	M0063
uc001cwg.2	uc001cwf.2	0.908424	394	1618	4	M0063
uc010onw.1	uc001cwd.2	0.904119	195	1779	0	M0063
uc010onx.1	uc001cwd.2	0.903007	320	1512	0	M0063
uc001cwf.2	uc001cwb.2	0.897308	194	1583	0	M0063
uc001cwg.2	uc001cwd.2	0.892813	152	1611	0	M0063
uc010onw.1	uc001cwf.2	0.892679	193	1779	0	M0063
uc010onx.1	uc001cwb.2	0.880651	178	1576	0	M0063
uc010onx.1	uc001cwf.2	0.882185	277	1557	0	M0063
uc001cwf.2	uc001cwd.2	0.877489	291	1549	0	M0063
uc001cwf.2	uc001cwd.2	0.877489	291	1549	0	M0063
uc010onx.1	uc010onw.1	0.879287	197	1783	0	M0063
uc010ony.1	uc010onx.1	0.874958	165	1607	0	M0063
uc001cwd.2	uc001cwb.2	0.866995	265	1572	0	M0063
uc003lrl.2	uc001iss.2	0.920997	1869	30	6	M0064
uc003vvi.2	uc003lrl.2	0.884065	1808	117	0	M0064
uc003mwy.1	uc003lrl.2	0.872711	1911	39	66	M0064
uc002mye.2	uc002flu.2	0.902056	2004	0	12	M0065
uc002juw.2	uc002flu.2	0.884547	2002	4	10	M0065
uc002flu.2	uc001jjx.1	0.869337	2001	0	15	M0065
uc002flu.2	uc002ank.2	0.864008	1982	10	24	M0065
uc003ybk.2	uc003ybj.2	0.974284	381	655	0	M0066
uc003ybk.2	uc003ybj.2	0.974435	756	655	0	M0066
uc011lfn.1	uc003ybj.2	0.953283	1267	748	1	M0066
uc011lfn.1	uc003ybk.2	0.951886	455	622	0	M0066
uc011lfn.1	uc003ybk.2	0.913954	898	622	3	M0066
uc003maf.2	uc001sgc.3	0.892578	1738	264	14	M0067
uc004ddr.2	uc001sgc.3	0.883989	1633	357	26	M0067
uc004ddr.2	uc003maf.2	0.86905	1688	316	12	M0067
uc002xpm.2	uc001qrg.2	0.888583	883	48	0	M0068
uc002xpm.2	uc001rtw.3	0.873894	1468	548	0	M0068
uc002xpm.2	uc002rht.2	0.872821	1343	666	7	M0068
uc002yvz.2	uc001pkb.1	0.870014	1861	101	54	M0069
uc003iel.1	uc001pkb.1	0.860852	1954	15	47	M0069
uc003iel.1	uc002yvz.2	0.863107	1862	95	59	M0069
uc003obt.1	uc003obr.2	0.931262	1989	16	11	M0070
uc003obw.2	uc003obr.2	0.867438	1974	15	27	M0070
uc003obw.2	uc003obt.1	0.860864	1970	29	17	M0070
uc002vmb.2	uc002vly.1	0.941434	730	1265	21	M0071
uc010fwj.1	uc002vly.1	0.949329	672	1335	9	M0071
uc002vma.2	uc002vly.1	0.887522	660	1325	31	M0071
uc002vmb.2	uc002vma.2	0.864143	515	1243	0	M0071
uc010fwj.1	uc002vma.2	0.865595	647	1336	33	M0071
uc004euu.2	uc004dyw.1	0.887112	1350	3	0	M0072
uc004euu.2	uc001egu.3	0.87112	1348	25	0	M0072
uc004euu.2	uc001psq.3	0.872477	1349	17	0	M0072
uc004dyw.1	uc001dzx.2	0.865287	1245	59	0	M0072
uc010ahe.1	uc001vvl.3	0.952396	1753	166	1	M0073
uc002zks.3	uc001vvl.3	0.944724	1929	84	3	M0073
uc001vvl.3	uc001vvk.1	0.90391	1979	35	2	M0073
uc002zks.3	uc001vvk.1	0.882905	1915	100	1	M0073
uc010ahe.1	uc002zks.3	0.882375	1779	231	6	M0073
uc002stj.1	uc002sti.1	0.985398	1934	82	0	M0074
uc010ytr.1	uc002stj.1	0.982089	1952	64	0	M0074
uc010ytr.1	uc002sti.1	0.970712	1891	125	0	M0074
uc011aim.1	uc002stj.1	0.971703	2009	7	0	M0074
uc011aim.1	uc002zws.2	0.972374	1794	222	0	M0074
uc011aim.1	uc010ytr.1	0.976047	1950	66	0	M0074
uc002stl.2	uc002stj.1	0.961055	1679	337	0	M0074
uc003lei.2	uc002sti.1	0.960159	1363	653	0	M0074
uc010tyt.1	uc002stj.1	0.960839	2014	2	0	M0074
uc010tyt.1	uc003hfn.3	0.963819	1966	50	0	M0074
uc010ytr.1	uc002stl.2	0.962476	1669	347	0	M0074
uc010ytr.1	uc010tyt.1	0.967725	1952	64	0	M0074
uc011aim.1	uc002sti.1	0.962137	1929	87	0	M0074
uc011aim.1	uc010tyt.1	0.969373	2009	7	0	M0074
uc001yse.2	uc001ysb.1	0.956807	1495	425	0	M0074
uc002sti.1	uc001yse.2	0.951989	1534	375	0	M0074
uc002stj.1	uc001yse.2	0.958262	1543	349	0	M0074
uc002stl.2	uc002sti.1	0.950833	1657	359	0	M0074
uc002zws.2	uc002sti.1	0.95132	1760	256	0	M0074
uc002zws.2	uc002stj.1	0.957558	1794	222	0	M0074
uc003hfn.3	uc002stj.1	0.952778	1966	50	0	M0074
uc003lei.2	uc002stj.1	0.959904	1384	632	0	M0074
uc010tyt.1	uc002sti.1	0.956072	1933	83	0	M0074
uc010tyt.1	uc002zws.2	0.955783	1794	222	0	M0074
uc010tyt.1	uc003lei.2	0.953417	1380	631	5	M0074
uc010ytr.1	uc001yse.2	0.958795	1541	364	0	M0074
uc010ytr.1	uc002zws.2	0.953712	1775	241	0	M0074
uc010ytr.1	uc003hfn.3	0.95988	1912	104	0	M0074
uc010ytr.1	uc003lei.2	0.95096	1370	646	0	M0074
uc011aim.1	uc001yse.2	0.952556	1545	349	0	M0074
uc011aim.1	uc002stl.2	0.95382	1679	337	0	M0074
uc011aim.1	uc003hfn.3	0.959393	1961	55	0	M0074
uc011aim.1	uc003lei.2	0.956402	1377	633	6	M0074
uc002stj.1	uc001ysb.1	0.94375	1788	228	0	M0074
uc002zws.2	uc001yse.2	0.943047	1498	431	0	M0074
uc003hfn.3	uc002sti.1	0.945055	1897	119	0	M0074
uc010tyt.1	uc001yrs.2	0.945679	1711	266	0	M0074
uc010tyt.1	uc001yrz.1	0.940715	1976	40	0	M0074
uc010tyt.1	uc001yse.2	0.948028	1546	349	0	M0074
uc010ytr.1	uc001ysb.1	0.943744	1764	252	0	M0074
uc001ysb.1	uc001yrz.1	0.930357	1776	240	0	M0074
uc002sti.1	uc001ysb.1	0.938253	1749	267	0	M0074
uc002zws.2	uc001ysb.1	0.939263	1689	327	0	M0074
uc002zws.2	uc002stl.2	0.931664	1621	395	0	M0074
uc003hfn.3	uc002stl.2	0.934157	1664	352	0	M0074
uc003hfn.3	uc002zws.2	0.939258	1771	245	0	M0074
uc003lei.2	uc001yse.2	0.93961	1191	741	0	M0074
uc003lei.2	uc002dbv.2	0.938471	731	1179	0	M0074
uc003lei.2	uc002zws.2	0.939863	1325	690	1	M0074
uc010fhm.2	uc002stj.1	0.932852	1501	514	1	M0074
uc010tyt.1	uc001ysb.1	0.939156	1788	228	0	M0074
uc010tyt.1	uc002stl.2	0.934712	1679	337	0	M0074
uc010ytr.1	uc010fhm.2	0.937526	1483	533	0	M0074
uc011aim.1	uc001ysb.1	0.939249	1788	228	0	M0074
uc003lei.2	uc001ysb.1	0.923166	1335	681	0	M0074
uc003lei.2	uc003hfn.3	0.927469	1377	639	0	M0074
uc010fhm.2	uc002sti.1	0.927989	1472	544	0	M0074
uc010ytr.1	uc002orv.2	0.92061	1320	281	0	M0074
uc011aim.1	uc010fhm.2	0.920771	1500	516	0	M0074
uc001yse.2	uc001yrz.1	0.91879	1557	360	0	M0074
uc002sti.1	uc001yrz.1	0.912667	1909	107	0	M0074
uc002sti.1	uc002dbv.2	0.919585	783	1066	1	M0074
uc002stj.1	uc001yrz.1	0.915864	1976	40	0	M0074
uc002zws.2	uc001yrz.1	0.918385	1780	236	0	M0074
uc003lei.2	uc002orv.2	0.917793	1294	722	0	M0074
uc003lei.2	uc002stl.2	0.916998	1305	710	1	M0074
uc010fhm.2	uc002stl.2	0.919055	1393	623	0	M0074
uc010tyt.1	uc002orv.2	0.917561	1339	237	0	M0074
uc010ytr.1	uc001yrz.1	0.917073	1921	95	0	M0074
uc011aim.1	uc001yrz.1	0.918496	1972	44	0	M0074
uc011aiw.1	uc002zws.2	0.913454	1240	774	2	M0074
uc011aiw.1	uc010tyt.1	0.919871	1252	762	2	M0074
uc002sti.1	uc001yrs.2	0.903618	1677	304	0	M0074
uc002stj.1	uc002dbv.2	0.903489	785	1055	1	M0074
uc002stl.2	uc001yse.2	0.908084	1454	482	0	M0074
uc002zws.2	uc001yrs.2	0.906325	1588	386	0	M0074
uc003hfn.3	uc001yrs.2	0.905292	1721	291	4	M0074
uc003hfn.3	uc001yrz.1	0.903019	1931	85	0	M0074
uc003hfn.3	uc001ysb.1	0.901604	1755	261	0	M0074
uc003hfn.3	uc001yse.2	0.902977	1572	369	1	M0074
uc010fhm.2	uc003lei.2	0.90029	1224	791	1	M0074
uc010tyt.1	uc002dbv.2	0.905824	813	1056	1	M0074
uc010tyt.1	uc010fhm.2	0.901001	1501	514	1	M0074
uc010ytr.1	uc001ysz.2	0.90089	1224	789	3	M0074
uc010ytr.1	uc010phv.1	0.905809	607	1361	0	M0074
uc011aiw.1	uc002sti.1	0.900711	1251	765	0	M0074
uc001yrz.1	uc001yrs.2	0.892203	1725	287	4	M0074
uc002orv.2	uc001yse.2	0.893593	1402	490	0	M0074
uc002orv.2	uc002dbv.2	0.897474	924	1091	1	M0074
uc002stl.2	uc001ysb.1	0.894738	1613	403	0	M0074
uc010fhm.2	uc002zws.2	0.895976	1414	601	1	M0074
uc010fhm.2	uc003hfn.3	0.897089	1489	527	0	M0074
uc010phv.1	uc002sti.1	0.891031	642	1361	13	M0074
uc010phv.1	uc002stj.1	0.896253	641	1361	14	M0074
uc010phv.1	uc003lei.2	0.892426	633	1379	4	M0074
uc010ytr.1	uc001fqv.1	0.897788	897	1043	0	M0074
uc010ytr.1	uc002dbv.2	0.898271	806	1068	1	M0074
uc011aim.1	uc002dbv.2	0.892501	804	1058	1	M0074
uc011aiw.1	uc001ysb.1	0.894827	1251	765	0	M0074
uc011aiw.1	uc001yse.2	0.899032	1194	794	0	M0074
uc011aiw.1	uc002stj.1	0.894223	1254	762	0	M0074
uc011aiw.1	uc003lei.2	0.898828	1137	875	4	M0074
uc011aiw.1	uc011aim.1	0.89625	1252	762	2	M0074
uc002sti.1	uc001ysz.2	0.881203	1226	790	0	M0074
uc002stj.1	uc001fqv.1	0.885695	890	1043	0	M0074
uc002stj.1	uc001yrs.2	0.88462	1746	266	4	M0074
uc002stj.1	uc001ysz.2	0.888712	1228	788	0	M0074
uc003hfn.3	uc002dbv.2	0.883801	798	1063	1	M0074
uc003lei.2	uc001yrz.1	0.882219	1377	639	0	M0074
uc011aim.1	uc001yrs.2	0.888483	1744	268	4	M0074
uc011aim.1	uc001ysz.2	0.889011	1224	788	4	M0074
uc011aiw.1	uc001yrz.1	0.883161	1252	764	0	M0074
uc011aiw.1	uc010ytr.1	0.886927	1254	762	0	M0074
uc002sti.1	uc002orv.2	0.875204	1719	294	3	M0074
uc002stj.1	uc002orv.2	0.874071	1777	236	3	M0074
uc002stl.2	uc001ysz.2	0.875419	1195	821	0	M0074
uc002zws.2	uc002orv.2	0.873747	1608	406	2	M0074
uc003lei.2	uc001fqv.1	0.874811	905	1106	5	M0074
uc010tyt.1	uc001fqv.1	0.873068	916	1043	0	M0074
uc010tyt.1	uc001ysz.2	0.877485	1224	788	4	M0074
uc010ytr.1	uc001yrs.2	0.874479	1721	291	4	M0074
uc011aim.1	uc001fqv.1	0.875529	895	1043	0	M0074
uc011aim.1	uc010phv.1	0.875476	622	1361	0	M0074
uc002dbv.2	uc001yrz.1	0.865883	788	1062	1	M0074
uc002dbv.2	uc001ysb.1	0.865563	774	1100	1	M0074
uc002dbv.2	uc001yse.2	0.862651	805	1121	0	M0074
uc002orv.2	uc001ysb.1	0.860267	1608	406	2	M0074
uc002sti.1	uc001fqv.1	0.861441	967	1043	6	M0074
uc002stl.2	uc001yrs.2	0.869675	1503	459	0	M0074
uc002stl.2	uc001yrz.1	0.86471	1668	348	0	M0074
uc002stl.2	uc002orv.2	0.869188	1528	487	1	M0074
uc002zws.2	uc001ysz.2	0.863251	1199	817	0	M0074
uc002zws.2	uc002dbv.2	0.860286	788	1102	1	M0074
uc010fhm.2	uc001ysb.1	0.864302	1424	592	0	M0074
uc010fhm.2	uc002orv.2	0.86198	1392	624	0	M0074
uc010phv.1	uc002dbv.2	0.860619	545	1463	1	M0074
uc011aiw.1	uc003hfn.3	0.864923	1250	763	3	M0074
uc003iut.2	uc002jvg.2	0.893348	1812	196	8	M0075
uc002jvg.2	uc001lkf.2	0.884754	1845	157	14	M0075
uc002jvg.2	uc002huq.2	0.882854	1842	157	17	M0075
uc003xgg.2	uc002jvg.2	0.881596	1849	158	9	M0075
uc003idl.2	uc002jvg.2	0.875514	1841	164	11	M0075
uc002jvg.2	uc001gcq.1	0.865432	1700	310	6	M0075
uc002jvg.2	uc002fwp.2	0.864727	1849	159	8	M0075
uc002pwj.2	uc001jrf.3	0.880367	1854	109	11	M0076
uc003jpm.2	uc001jrf.3	0.880781	1855	114	11	M0076
uc002pwj.2	uc001gis.2	0.870231	414	1571	0	M0076
uc003jpm.2	uc001gis.2	0.863538	406	1571	0	M0076
uc001yfc.3	uc001yfb.3	0.918836	126	1871	1	M0077
uc002mhm.2	uc001yfb.3	0.872539	66	1941	0	M0077
uc002mhm.2	uc001yfc.3	0.867567	120	1896	0	M0077
uc003ivd.1	uc002yfa.1	0.887393	273	1716	0	M0078
uc004ddq.2	uc002yfa.1	0.879675	280	1716	0	M0078
uc004dds.2	uc002yfa.1	0.871457	245	1716	0	M0078
uc010apy.2	uc001xgn.2	0.912473	1640	164	0	M0079
uc010apz.1	uc001xgn.2	0.875205	1837	102	77	M0079
uc010apz.1	uc010apy.2	0.875004	1516	198	0	M0079
uc004ddq.2	uc002lgk.1	0.925235	118	1678	0	M0080
uc003ivd.1	uc002lgk.1	0.879429	128	1678	0	M0080
uc004dds.2	uc002lgk.1	0.866877	136	1678	0	M0080
uc003upo.2	uc001nex.2	0.886697	125	1562	0	M0081
uc002pba.1	uc001nex.2	0.877275	375	1559	0	M0081
uc004fal.3	uc001nex.2	0.871604	377	1551	0	M0081
uc003upo.2	uc002fiu.2	0.885348	129	1515	0	M0082
uc002pba.1	uc002fiu.2	0.861253	137	1495	0	M0082
uc004fal.3	uc002fiu.2	0.865938	439	1462	0	M0082
uc011aqf.1	uc002spt.3	0.894294	693	24	0	M0083
uc002spt.3	uc001nfc.1	0.882008	642	33	0	M0083
uc002spt.3	uc001bsc.2	0.876352	680	0	0	M0083
uc003oay.3	uc002spt.3	0.868087	643	2	0	M0083
uc004can.3	uc004cam.1	0.894714	1683	33	0	M0084
uc002dze.1	uc001war.1	0.880442	1822	78	116	M0084
uc004can.3	uc002dze.1	0.877172	1848	51	117	M0084
uc004dsp.2	uc001war.1	0.87717	1848	50	118	M0084
uc002xge.1	uc002dze.1	0.861231	1673	51	0	M0084
uc004cam.1	uc001war.1	0.862531	1836	71	109	M0084
uc004cam.1	uc002dze.1	0.868742	1836	72	108	M0084
uc004cam.1	uc002xge.1	0.860701	1861	31	3	M0084
uc004can.3	uc002xge.1	0.86118	1810	3	0	M0084
uc004dsp.2	uc002dze.1	0.860103	1856	51	109	M0084
uc003eed.2	uc001mpn.3	0.876411	1774	240	2	M0085
uc001mpn.3	uc001fpf.2	0.860844	1781	231	4	M0085
uc001xbs.2	uc001mpn.3	0.86686	1756	258	2	M0085
uc004eaq.1	uc001mpn.3	0.867228	1771	242	3	M0085
uc010fhv.1	uc003kud.1	0.894695	1817	183	16	M0086
uc003kud.1	uc001gtw.3	0.875558	1946	65	5	M0086
uc003kud.1	uc001kic.2	0.864538	1999	12	5	M0086
uc003kud.1	uc002fwp.2	0.864374	1999	14	3	M0086
uc002wxh.2	uc001ewx.2	0.890428	1733	128	4	M0087
uc002wxh.2	uc002mkg.2	0.891233	1741	128	10	M0087
uc002wxh.2	uc001nym.2	0.880471	1736	128	3	M0087
uc002wxh.2	uc001nfb.1	0.877947	1687	213	6	M0087
uc003nuy.2	uc002wxh.2	0.871258	1745	128	12	M0087
uc004euu.2	uc002wxh.2	0.878457	1741	128	11	M0087
uc002wxh.2	uc001nfc.1	0.862992	1736	149	11	M0087
uc002wxh.2	uc002mha.3	0.863917	634	206	0	M0087
uc009xsz.2	uc004elk.2	0.882079	663	1151	0	M0088
uc009xsz.2	uc003cjw.2	0.873434	470	1220	0	M0088
uc009xsz.2	uc002nyy.1	0.864094	639	1323	1	M0088
uc004dfp.3	uc001ebh.3	0.930453	1891	120	5	M0089
uc002pwt.2	uc001ebh.3	0.872108	1869	144	3	M0089
uc004dfp.3	uc002pwt.2	0.863656	1798	217	1	M0089
uc003eeh.3	uc001qsb.2	0.897145	1618	121	3	M0090
uc010jjm.2	uc003eeh.3	0.879228	1651	46	0	M0090
uc010jjm.2	uc001qsb.2	0.865215	1642	148	0	M0090
uc011kaz.1	uc002nyy.1	0.872825	617	1333	0	M0091
uc011kaz.1	uc003cjw.2	0.872892	522	1257	0	M0091
uc011kaz.1	uc003cju.2	0.867753	504	963	0	M0091
uc002eom.3	uc001hgw.1	0.925315	1930	5	0	M0092
uc001wum.1	uc001hgw.1	0.877667	1936	5	3	M0092
uc002eom.3	uc001wum.1	0.879038	2012	0	4	M0092
uc002ymd.2	uc001hgw.1	0.869002	1842	5	1	M0092
uc002ymd.2	uc001wum.1	0.864643	1912	0	4	M0092
uc003xqz.2	uc002tzh.2	0.895367	291	1313	0	M0093
uc004bhv.2	uc002nyy.1	0.899846	573	1397	0	M0093
uc004bhv.2	uc002tzh.2	0.883718	596	1276	0	M0093
uc003xqz.2	uc001hbr.2	0.878555	298	1361	0	M0093
uc003xqz.2	uc002nyy.1	0.876077	296	1465	0	M0093
uc004bhv.2	uc001hbr.2	0.877613	581	1317	0	M0093
uc009xjg.1	uc002tzh.2	0.92647	622	1259	0	M0094
uc001hbr.2	uc001hbq.1	0.901968	589	1411	2	M0094
uc009xjg.1	uc004elk.2	0.902833	637	1286	0	M0094
uc009xjg.1	uc001hbr.2	0.890562	604	1313	0	M0094
uc009xjg.1	uc003cju.2	0.89059	627	1167	0	M0094
uc009xjg.1	uc003cjw.2	0.880553	600	1327	0	M0094
uc004elk.2	uc001hbq.1	0.864411	569	1408	0	M0094
uc001zev.2	uc001lkf.2	0.864308	1999	6	11	M0095
uc001zev.2	uc001sck.2	0.86697	1954	54	8	M0095
uc001zkx.3	uc001zev.2	0.862578	1998	5	13	M0095
uc003cey.1	uc001nfc.1	0.913502	730	35	0	M0096
uc003cey.1	uc001nfb.1	0.901252	727	128	0	M0096
uc003lwk.1	uc003cey.1	0.893307	721	2	0	M0096
uc003mwy.1	uc003cey.1	0.891489	704	19	0	M0096
uc003cey.1	uc001bfy.2	0.885216	754	14	0	M0096
uc003cey.1	uc001bgc.3	0.887914	725	2	0	M0096
uc003cey.1	uc001bgd.2	0.88023	734	2	0	M0096
uc003nuy.2	uc003cey.1	0.882195	736	3	0	M0096
uc003vvi.2	uc003cey.1	0.88451	722	109	0	M0096
uc003pqh.1	uc001dhn.2	0.873575	215	1780	0	M0097
uc002yfa.1	uc001dhn.2	0.860257	289	1716	0	M0097
uc011bub.1	uc001dhn.2	0.861655	252	1761	3	M0097
uc003pqh.1	uc002hvc.2	0.899627	203	1812	1	M0098
uc011bub.1	uc002hvc.2	0.893154	229	1787	0	M0098
uc002yfa.1	uc002hvc.2	0.8676	249	1755	0	M0098
uc002flb.2	uc001bfy.2	0.900193	831	12	0	M0099
uc002flb.2	uc001bsc.2	0.884	783	0	0	M0099
uc002jkv.2	uc002flb.2	0.869481	796	9	0	M0099
uc003lwk.1	uc002flb.2	0.865494	770	0	0	M0099
uc003pyy.1	uc003jty.2	0.901463	1910	0	0	M0100
uc003pyy.1	uc002mqa.2	-0.866802	1915	0	2	M0100
uc004bvy.2	uc003pyy.1	-0.861128	1885	0	0	M0100
uc002ppa.2	uc002mqa.2	0.861958	1938	63	5	M0101
uc003jty.2	uc002ppa.2	-0.868568	1938	63	4	M0101
uc004bvy.2	uc002ppa.2	0.867262	1932	63	13	M0101
uc003hrx.2	uc002mqa.2	-0.882637	1868	0	2	M0102
uc004bvy.2	uc003hrx.2	-0.870869	1872	0	0	M0102
uc003jty.2	uc003hrx.2	0.868265	2000	0	16	M0102
uc003jty.2	uc002mqa.2	-0.890488	2011	0	5	M0103
uc004bvy.2	uc003jty.2	-0.886263	2003	0	13	M0103
uc004bvy.2	uc002mqa.2	0.86382	2004	0	12	M0103
uc002huq.2	uc001rtx.3	0.880947	1802	206	8	M0104
uc003iut.2	uc001rtx.3	0.870066	1768	246	2	M0104
uc011cxb.1	uc001rtx.3	0.861844	1498	451	4	M0104
uc004dwh.2	uc001qtv.1	0.896875	1840	70	9	M0105
uc004dwh.2	uc001esp.3	0.875343	1832	91	13	M0105
uc004dwh.2	uc003lwk.1	0.874319	1839	70	10	M0105
uc004dwh.2	uc001bgc.3	0.867007	1839	70	7	M0105
uc002huj.1	uc001slf.2	0.873384	2008	0	8	M0106
uc002izk.1	uc001slf.2	0.878287	1994	10	12	M0106
uc001zkx.3	uc001slf.2	0.868938	1998	2	16	M0106
uc002huq.2	uc001slf.2	0.863617	1993	0	23	M0106
uc010bnp.1	uc001slf.2	0.867827	1950	41	25	M0106
uc003pjc.2	uc001qmu.2	0.891554	1822	140	0	M0107
uc001zkx.3	uc001qmu.2	0.881082	1961	41	14	M0107
uc001qmu.2	uc001gtw.3	0.871759	1927	82	7	M0107
uc001qmu.2	uc001jld.2	0.870814	1954	54	8	M0107
uc002afz.2	uc001qmu.2	0.871192	1958	48	10	M0107
uc002fwp.2	uc001qmu.2	0.872717	1966	43	7	M0107
uc003xgg.2	uc001qmu.2	0.872088	1970	40	6	M0107
uc010fhv.1	uc001qmu.2	0.875019	1798	198	20	M0107
uc002izk.1	uc001qmu.2	0.866523	1958	45	13	M0107
uc010bnp.1	uc001qmu.2	0.865226	1912	66	1	M0107
uc002ubx.3	uc002bqv.2	0.873999	299	1701	16	M0108
uc002ubx.3	uc002kmt.1	0.869406	291	1722	3	M0108
uc002wta.2	uc002ubx.3	0.86932	302	1704	10	M0108
uc003bee.1	uc001irs.2	0.889577	330	1638	0	M0109
uc003tkp.2	uc001irs.2	0.870738	311	1703	2	M0109
uc002avr.2	uc001irs.2	0.861191	255	1751	1	M0109
uc010pks.1	uc002wnq.1	0.894174	241	1744	0	M0110
uc010pks.1	uc002dmf.2	0.869023	229	1749	0	M0110
uc010pks.1	uc003bee.1	0.869248	218	1767	0	M0110
uc010pks.1	uc003tkp.2	0.869485	220	1783	0	M0110
uc009xgq.2	uc001lkf.2	0.877195	1325	635	0	M0111
uc011cxb.1	uc009xgq.2	0.874816	1043	852	0	M0111
uc009xgq.2	uc001zkx.3	0.866029	1327	634	2	M0111
uc002zxt.2	uc001qur.2	0.90014	114	1902	0	M0112
uc001qur.2	uc001hfw.2	0.898208	95	1919	2	M0112
uc002dsj.1	uc001qur.2	0.884777	106	1910	0	M0112
uc001qur.2	uc001hfv.2	0.873884	74	1927	0	M0112
uc002mhn.2	uc001qur.2	0.875342	97	1919	0	M0112
uc002wes.2	uc002gnr.3	0.880181	149	1848	0	M0113
uc002gnr.3	uc002gah.1	0.872399	155	1851	0	M0113
uc002gnr.3	uc001blf.2	0.865855	141	1848	0	M0113
uc001hfv.2	uc001hfa.3	0.891701	120	1894	2	M0114
uc001hfw.2	uc001hfa.3	0.898028	123	1889	4	M0114
uc002dsj.1	uc001hfa.3	0.871991	131	1884	1	M0114
uc002mhn.2	uc001hfa.3	0.872628	137	1879	0	M0114
uc002zxt.2	uc001hfa.3	0.872391	152	1864	0	M0114
uc003iqn.2	uc002avr.2	0.884745	333	1634	0	M0115
uc010lfl.2	uc002avr.2	0.875394	253	1602	0	M0115
uc011lgn.1	uc002avr.2	0.878126	316	1660	0	M0115
uc003pkg.3	uc002avr.2	0.860404	343	1637	0	M0115
uc002wes.2	uc001yqu.2	0.897863	262	1720	0	M0116
uc001yqu.2	uc001blf.2	0.870909	258	1720	0	M0116
uc002gah.1	uc001yqu.2	0.866641	85	1727	0	M0116
uc011dzd.1	uc002igk.2	0.876953	555	1231	0	M0117
uc002ude.2	uc002igk.2	0.863572	606	1168	0	M0117
uc002yel.2	uc002igk.2	0.863662	559	1415	0	M0117
uc010bjc.2	uc003iqn.2	0.894182	282	1650	0	M0118
uc011lgn.1	uc010bjc.2	0.886054	273	1667	0	M0118
uc010bjc.2	uc003pkg.3	0.862237	168	1650	0	M0118
uc010lfl.2	uc010bjc.2	0.863038	250	1629	0	M0118
uc001oyi.1	uc001fpc.2	0.881307	66	1859	0	M0119
uc001vjv.2	uc001fpc.2	0.861844	65	1865	0	M0119
uc011bxz.1	uc001fpc.2	0.863045	71	1873	0	M0119
uc011cgd.1	uc001fpc.2	0.864557	79	1871	0	M0119
uc003lwk.1	uc002pxq.2	0.880623	1975	1	40	M0120
uc003lwk.1	uc002pxf.3	0.872111	1832	88	3	M0120
uc002pxf.3	uc001qtv.1	0.861514	1812	88	1	M0120
uc002pxq.2	uc001qtv.1	0.867192	1965	1	50	M0120
uc002pxq.2	uc002jkv.2	0.861223	1960	10	46	M0120
uc001ocp.2	uc001nsg.2	0.900839	2006	0	10	M0121
uc002wuv.1	uc001nsg.2	0.860971	2005	0	11	M0121
uc003yov.2	uc001ocp.2	0.861469	2014	0	2	M0121
uc003yov.2	uc002wuv.1	0.866822	2013	0	3	M0121
uc011cjw.1	uc003eos.1	0.934081	57	1857	0	M0122
uc011cjw.1	uc002lao.2	0.87267	51	1850	0	M0122
uc011cjw.1	uc010mzo.1	0.87955	40	1882	0	M0122
uc011dxy.1	uc011cjw.1	0.87406	57	1846	0	M0122
uc011cjw.1	uc003ile.1	0.860704	32	1901	0	M0122
uc002fiu.2	uc002cod.2	0.880346	153	1408	0	M0123
uc002qjo.1	uc002fiu.2	0.871307	370	1540	0	M0123
uc002tvi.2	uc002fiu.2	0.8744	460	1461	0	M0123
uc002fiu.2	uc001wll.2	0.868041	450	1485	0	M0123
uc002lch.1	uc002fiu.2	0.860585	424	1463	0	M0123
uc002rut.2	uc001fpc.2	0.893499	68	1858	0	M0124
uc001fpc.2	uc001avi.2	0.882174	59	1858	0	M0124
uc003ipc.2	uc001fpc.2	0.870596	74	1864	0	M0124
uc010hxx.2	uc001avi.2	0.897168	73	1916	0	M0125
uc010hxx.2	uc003ipc.2	0.889983	78	1918	0	M0125
uc010hxx.2	uc002rut.2	0.87233	78	1916	0	M0125
uc010avu.2	uc001gfk.1	-0.910601	117	1889	0	M0126
uc010avu.2	uc001xle.2	-0.879565	114	1889	0	M0126
uc010avu.2	uc002eet.2	-0.879709	106	1893	0	M0126
uc010snf.1	uc010avu.2	-0.879429	115	1889	0	M0126
uc010avu.2	uc001wao.2	-0.867334	114	1889	0	M0126
uc010avu.2	uc002fhi.2	-0.864871	117	1889	0	M0126
uc010avu.2	uc002ryg.2	-0.864113	112	1889	0	M0126
uc010avu.2	uc003ozg.3	-0.865205	108	1889	0	M0126
uc010avu.2	uc003vpf.1	-0.867714	113	1890	1	M0126
uc010amo.2	uc002moa.2	-0.920181	51	1961	0	M0127
uc010amo.2	uc002wdf.2	-0.895501	53	1961	0	M0127
uc010amo.2	uc003wjr.1	-0.896226	53	1961	0	M0127
uc010amo.2	uc001orl.1	-0.882436	48	1965	0	M0127
uc010amo.2	uc002cuq.2	-0.885693	48	1964	0	M0127
uc010amo.2	uc003nvj.1	-0.886194	50	1964	0	M0127
uc010amo.2	uc001gfk.1	-0.878568	53	1961	0	M0127
uc010amo.2	uc002bdv.3	0.876206	52	1961	0	M0127
uc010amo.2	uc002ftj.2	-0.874859	53	1961	0	M0127
uc010amo.2	uc002oja.1	-0.874536	53	1961	0	M0127
uc010amo.2	uc002vhy.2	-0.876199	51	1962	0	M0127
uc010amo.2	uc004bft.2	-0.873132	52	1962	0	M0127
uc010amo.2	uc001dyb.1	-0.86043	47	1966	0	M0127
uc010amo.2	uc003mli.2	-0.860204	49	1962	0	M0127
uc010amo.2	uc003ubx.3	-0.865107	52	1961	0	M0127
uc010amo.2	uc003vpf.1	-0.862262	51	1962	0	M0127
uc010amo.2	uc009vsp.1	0.864777	39	1974	0	M0127
uc011bkw.1	uc010amo.2	-0.869034	52	1962	0	M0127
uc003bjr.1	uc001orl.1	-0.922581	31	1979	0	M0128
uc003bjr.1	uc002eet.2	-0.907105	34	1977	0	M0128
uc003bjr.1	uc002ryg.2	-0.902827	34	1973	0	M0128
uc010snf.1	uc003bjr.1	-0.900405	39	1973	0	M0128
uc003bjr.1	uc001wao.2	-0.897363	38	1973	0	M0128
uc003bjr.1	uc002cuq.2	-0.894719	33	1977	0	M0128
uc003bjr.1	uc002fhi.2	-0.898457	38	1973	0	M0128
uc003bjr.1	uc002moa.2	-0.895922	37	1973	0	M0128
uc003bjr.1	uc002oja.1	-0.893643	38	1973	0	M0128
uc003ubx.3	uc003bjr.1	-0.895393	38	1973	0	M0128
uc003wjr.1	uc003bjr.1	-0.894299	38	1973	0	M0128
uc003bjr.1	uc002ftj.2	-0.880162	39	1973	0	M0128
uc003mli.2	uc003bjr.1	-0.882913	35	1976	0	M0128
uc003nvj.1	uc003bjr.1	-0.885103	34	1977	0	M0128
uc003bjr.1	uc001dyb.1	-0.87621	31	1980	0	M0128
uc003bjr.1	uc001xle.2	-0.873279	39	1973	0	M0128
uc003vpf.1	uc003bjr.1	-0.871102	38	1974	0	M0128
uc011bkw.1	uc003bjr.1	-0.876719	37	1974	0	M0128
uc003bjr.1	uc002bdv.3	0.864154	37	1974	0	M0128
uc003bjr.1	uc002vhy.2	-0.863563	39	1974	0	M0128
uc003bjr.1	uc002wdf.2	-0.861473	38	1973	0	M0128
uc003ozg.3	uc003bjr.1	-0.862348	39	1973	0	M0128
uc004bft.2	uc003bjr.1	-0.86332	36	1974	0	M0128
uc009vsp.1	uc003bjr.1	0.861624	30	1983	0	M0128
uc002nyy.1	uc002hho.1	0.913771	544	1320	0	M0129
uc002hho.1	uc002dmu.2	0.900925	445	1504	0	M0129
uc003nnf.2	uc002hho.1	0.880531	598	1337	2	M0129
uc002hho.1	uc001hbr.2	0.873701	587	1177	0	M0129
uc003eos.1	uc003dtk.1	0.967407	123	1529	0	M0130
uc003dtk.1	uc002mew.1	0.942569	80	1716	0	M0130
uc003ile.1	uc003dtk.1	0.940915	99	1662	0	M0130
uc010mzo.1	uc003dtk.1	0.93706	81	1732	0	M0130
uc010gwq.1	uc003dtk.1	0.907694	86	1720	0	M0130
uc010uya.1	uc002avr.2	0.890569	297	1706	0	M0131
uc010uya.1	uc003pqh.1	0.895682	201	1811	0	M0131
uc010uya.1	uc004czs.1	0.880257	331	1683	2	M0131
uc010uya.1	uc003tkp.2	0.874606	361	1636	0	M0131
uc011bub.1	uc010uya.1	0.877063	236	1779	1	M0131
uc010uya.1	uc002yfa.1	0.862966	267	1743	0	M0131
uc002xrb.2	uc002gmi.2	0.91285	343	1670	3	M0132
uc004czs.1	uc002gmi.2	0.908383	335	1669	0	M0132
uc002yfa.1	uc002gmi.2	0.879034	277	1734	0	M0132
uc003pqh.1	uc002gmi.2	0.872584	204	1812	0	M0132
uc011bub.1	uc002gmi.2	0.864659	241	1774	1	M0132
uc002wnq.1	uc002gnr.3	0.891769	138	1858	0	M0133
uc002gnr.3	uc001mka.2	0.88293	136	1868	0	M0133
uc002gnr.3	uc002dmf.2	0.889119	146	1860	0	M0133
uc003bee.1	uc002gnr.3	0.88945	144	1860	0	M0133
uc003tkp.2	uc002gnr.3	0.86269	146	1866	4	M0133
uc004euu.2	uc001rpp.2	0.907104	1934	12	3	M0134
uc004euu.2	uc001rpo.1	0.881944	1976	3	37	M0134
uc001ryg.2	uc001rpp.2	0.864034	1747	147	0	M0134
uc002pnd.2	uc001rpp.2	0.861202	1913	36	10	M0134
uc004clk.2	uc003afm.1	0.870564	766	1238	12	M0135
uc004clk.2	uc002etn.2	0.86215	525	1314	0	M0135
uc004cln.2	uc003afm.1	0.865254	816	1200	0	M0135
uc004cln.2	uc004cll.2	0.8873	572	1439	5	M0136
uc004clk.2	uc004clj.1	0.874504	751	1263	2	M0136
uc004cll.2	uc004clk.2	0.861857	541	1454	21	M0136
uc004cln.2	uc004clj.1	0.865939	764	1250	2	M0136
uc004cln.2	uc002pba.1	0.890206	715	1300	1	M0137
uc004clk.2	uc002pba.1	0.880804	698	1318	0	M0137
uc004clk.2	uc003upo.2	0.885666	550	1365	0	M0137
uc004fal.3	uc004clk.2	0.871605	734	1282	0	M0137
uc004fal.3	uc004cln.2	0.875529	748	1267	1	M0137
uc011ltm.1	uc001igm.3	0.878189	796	1213	7	M0138
uc002cye.2	uc001igm.3	0.864291	800	1209	7	M0138
uc003kxv.2	uc001igm.3	0.869158	620	1347	0	M0138
uc010iwd.2	uc003jqq.2	0.934032	1823	130	63	M0139
uc010jcg.2	uc010iwd.2	-0.912753	39	1964	0	M0139
uc010jcg.2	uc003jqq.2	-0.860976	41	1965	0	M0139
uc003ybs.1	uc003afm.1	0.876684	171	1502	0	M0140
uc004ebi.2	uc003ybs.1	0.872656	155	1501	0	M0140
uc003ybs.1	uc002etn.2	0.861244	422	1540	1	M0140
uc003ybs.1	uc003oph.1	0.869098	162	1518	0	M0140
uc003eeh.3	uc002mkg.2	0.920312	1845	2	0	M0141
uc004euu.2	uc003eeh.3	0.891712	1870	2	4	M0141
uc004dkm.3	uc003eeh.3	0.870563	1852	2	1	M0141
uc002mkg.2	uc001qsb.2	0.866673	1796	120	3	M0141
uc003eeh.3	uc001ryg.2	0.862932	1598	143	0	M0141
uc003eeh.3	uc002zgf.3	0.868127	1445	170	0	M0141
uc003nuy.2	uc003eeh.3	0.862821	1861	3	2	M0141
uc003vvi.2	uc003eeh.3	0.86342	1713	107	0	M0141
uc004euu.2	uc001qsb.2	0.867906	1738	120	1	M0141
uc004dfp.3	uc003lrl.2	0.911766	1863	128	25	M0142
uc003lrl.2	uc001ebh.3	0.891969	1888	30	5	M0142
uc003lrl.2	uc001owb.2	0.863242	1607	119	1	M0142
uc002pno.2	uc001isq.2	0.887507	708	1281	0	M0143
uc009zry.2	uc002pno.2	0.889112	684	1331	1	M0143
uc003wlt.2	uc002pno.2	0.86187	584	1392	0	M0143
uc004dsp.2	uc003wla.2	0.90538	1921	2	93	M0144
uc003wla.2	uc001zpy.1	0.865235	1995	3	18	M0144
uc004cam.1	uc003wla.2	0.864675	1931	32	53	M0144
uc004dsp.2	uc001zpy.1	0.864273	1912	3	101	M0144
uc010pyb.1	uc001hyl.1	0.896754	1853	162	1	M0145
uc010pya.1	uc001hyl.1	0.881566	1744	265	7	M0145
uc010pyb.1	uc010pya.1	0.860132	1445	194	0	M0145
uc010wua.1	uc002bqv.2	0.882368	428	1504	0	M0146
uc010wua.1	uc002wta.2	0.879979	427	1544	0	M0146
uc010wua.1	uc010mxr.2	0.873781	417	1511	0	M0146
uc010wua.1	uc002rcm.2	0.865428	388	1504	0	M0146
uc010wua.1	uc002tba.2	0.864116	387	1519	0	M0146
uc009zlh.2	uc001hkm.2	0.871495	1879	137	0	M0147
uc009zlh.2	uc001lkf.2	0.876684	1873	138	5	M0147
uc011ara.1	uc009zeb.2	0.876337	1628	359	0	M0147
uc009zeb.2	uc001hkm.2	0.866414	1648	336	0	M0147
uc009zlh.2	uc001zkx.3	0.868897	1874	138	4	M0147
uc003mde.1	uc001ffg.2	0.891103	550	1346	0	M0148
uc002nhd.2	uc001ffg.2	0.880891	624	60	0	M0148
uc003mde.1	uc002nhd.2	0.8708	544	1346	0	M0148
uc009xxd.1	uc002nhd.2	0.863022	478	546	0	M0148
uc009xxd.1	uc003mde.1	0.863351	437	1367	0	M0148
uc010zdi.1	uc001wrc.1	0.917301	1868	13	135	M0149
uc010zdi.1	uc010vqq.1	-0.883968	632	97	0	M0149
uc003ieh.2	uc001wrc.1	0.871819	1807	132	77	M0149
uc010zdi.1	uc003ieh.2	0.876089	1790	135	91	M0149
uc001wrc.1	uc001gnt.2	0.862718	1863	62	91	M0149
uc003ieh.2	uc002atl.3	0.869443	1768	183	65	M0149
uc010vqq.1	uc001wrc.1	-0.865686	706	84	0	M0149
uc010zdi.1	uc002atl.3	0.864051	1802	106	108	M0149
uc003cjy.2	uc003cjv.2	0.897953	506	1418	0	M0150
uc003cjv.2	uc002cye.2	0.875208	829	1187	0	M0150
uc003cjw.2	uc003cjv.2	0.875554	493	1468	0	M0150
uc003dca.3	uc003cjv.2	0.876174	829	1187	0	M0150
uc009yrp.2	uc003cjv.2	0.876185	571	1183	0	M0150
uc010hht.2	uc003cjv.2	0.876856	470	1478	0	M0150
uc003cjv.2	uc002nyy.1	0.865217	511	1495	0	M0150
uc003cjv.2	uc002pul.2	0.866006	609	1406	1	M0150
uc003cjv.2	uc002xof.2	0.867745	501	1268	0	M0150
uc003dst.2	uc003cjv.2	0.861432	399	1580	1	M0150
uc003kxv.2	uc003cjv.2	0.861542	632	1359	25	M0150
uc011ltm.1	uc003cjv.2	0.863436	824	1192	0	M0150
uc004cfe.2	uc002iqm.2	0.970702	1836	0	0	M0151
uc002uqj.1	uc002iqm.2	0.966138	2000	0	16	M0151
uc003ung.1	uc002uqj.1	0.960661	2000	0	16	M0151
uc004cfe.2	uc002uqj.1	0.968168	1805	0	0	M0151
uc003ung.1	uc002iqm.2	0.958188	2014	0	2	M0151
uc010gqe.1	uc002zhz.1	0.951238	2015	0	1	M0151
uc010gqe.1	uc002zia.1	0.955747	1927	15	0	M0151
uc002vwj.2	uc002iqm.2	0.945571	2013	0	3	M0151
uc002vwj.2	uc002uqj.1	0.939406	1999	0	17	M0151
uc004cfe.2	uc003ung.1	0.935342	2016	0	0	M0151
uc002uqj.1	uc001tbm.2	0.921212	2000	0	16	M0151
uc003ung.1	uc002vwj.2	0.925271	2015	0	1	M0151
uc004cfe.2	uc002vwj.2	0.928768	1375	0	0	M0151
uc010gqe.1	uc002zib.1	0.926653	2004	8	4	M0151
uc010znj.1	uc002uqj.1	0.922969	1966	29	21	M0151
uc002zia.1	uc002zhz.1	0.917511	1990	15	11	M0151
uc002zxx.2	uc002iqm.2	0.911512	1967	43	6	M0151
uc003mjv.3	uc002uqj.1	0.916205	1719	0	0	M0151
uc010znj.1	uc002vwo.2	0.911897	1327	607	0	M0151
uc002iqm.2	uc001tbm.2	0.901575	2014	0	2	M0151
uc002vwj.2	uc001tbm.2	0.908031	2015	0	1	M0151
uc002zib.1	uc002vwj.2	0.901165	2004	8	4	M0151
uc002zib.1	uc002zhz.1	0.907248	2005	8	3	M0151
uc002zib.1	uc002zia.1	0.907408	1979	23	14	M0151
uc004cfe.2	uc002zia.1	0.906619	1990	15	11	M0151
uc004cfe.2	uc003mjv.3	0.900163	2016	0	0	M0151
uc010znj.1	uc002vwj.2	0.904039	1986	29	1	M0151
uc002zia.1	uc002uqj.1	0.895102	1975	15	26	M0151
uc003ung.1	uc002vwo.2	0.891304	1353	604	1	M0151
uc003ung.1	uc002zia.1	0.894303	1990	15	11	M0151
uc003ylk.2	uc002iqm.2	0.899789	2014	0	2	M0151
uc010frx.2	uc002vwj.2	0.895643	1375	27	0	M0151
uc010gqe.1	uc002zhy.1	0.893046	1876	136	4	M0151
uc010znj.1	uc002iqm.2	0.895792	1984	29	3	M0151
uc010znj.1	uc003ung.1	0.895706	1422	29	0	M0151
uc002zhz.1	uc002zhy.1	0.8856	1871	136	9	M0151
uc002zia.1	uc002zhy.1	0.888605	1836	149	31	M0151
uc002zib.1	uc002iqm.2	0.883303	2003	8	5	M0151
uc003mjv.3	uc002iqm.2	0.889875	2014	0	2	M0151
uc003mjv.3	uc002vwj.2	0.882087	2015	0	1	M0151
uc003ung.1	uc001tbm.2	0.889233	2016	0	0	M0151
uc003ung.1	uc003mjv.3	0.88308	2016	0	0	M0151
uc003uvo.2	uc002uqj.1	0.88428	1992	2	22	M0151
uc003uvo.2	uc003ung.1	0.888934	2006	2	8	M0151
uc003ylk.2	uc002uqj.1	0.881868	2000	0	16	M0151
uc004cfe.2	uc002zib.1	0.884824	2005	8	3	M0151
uc004cfe.2	uc002zxx.2	0.882118	1972	43	1	M0151
uc002zhz.1	uc002vwj.2	0.878269	2015	0	1	M0151
uc002zia.1	uc002iqm.2	0.878658	1989	15	12	M0151
uc002zib.1	uc002uqj.1	0.87339	1992	8	16	M0151
uc002zxx.2	uc002uqj.1	0.875982	1946	43	27	M0151
uc002zxx.2	uc002vwj.2	0.876542	1971	43	2	M0151
uc003mjw.2	uc002uqj.1	0.879182	1680	6	0	M0151
uc003pht.2	uc002iqm.2	0.870037	2014	0	2	M0151
uc003uvo.2	uc002zhz.1	0.878149	2006	2	8	M0151
uc003uvo.2	uc002zia.1	0.870365	1981	17	18	M0151
uc004cfe.2	uc003ylk.2	0.879357	2016	0	0	M0151
uc010gqe.1	uc004cfe.2	0.877401	2015	0	1	M0151
uc010znj.1	uc001tbm.2	0.870596	1987	29	0	M0151
uc010znj.1	uc004cfe.2	0.875762	1987	29	0	M0151
uc002vwo.2	uc002iqm.2	0.868789	1397	604	15	M0151
uc002zhz.1	uc002uqj.1	0.869743	2000	0	16	M0151
uc002zia.1	uc002vwj.2	0.861144	1989	15	12	M0151
uc002zib.1	uc002zhy.1	0.860112	1867	142	7	M0151
uc003mjw.2	uc003mjv.3	0.865504	2005	6	5	M0151
uc003ung.1	uc002zhz.1	0.867431	2016	0	0	M0151
uc003ung.1	uc002zib.1	0.86922	2005	8	3	M0151
uc003uvo.2	uc002iqm.2	0.861853	2004	2	10	M0151
uc003uvo.2	uc002vwj.2	0.862969	2006	2	8	M0151
uc003uvo.2	uc002zib.1	0.863927	1995	10	11	M0151
uc003ylk.2	uc002zxx.2	0.860201	1972	43	1	M0151
uc003ylk.2	uc003ung.1	0.865305	2016	0	0	M0151
uc004cfe.2	uc001tbm.2	0.8657	2016	0	0	M0151
uc004cfe.2	uc002vwo.2	0.868784	1368	604	1	M0151
uc004cfe.2	uc003pht.2	0.862038	2016	0	0	M0151
uc010frx.2	uc002iqm.2	0.861141	1476	27	0	M0151
uc010frx.2	uc004cfe.2	0.86452	1523	27	0	M0151
uc010gqe.1	uc002uqj.1	0.867212	1999	0	17	M0151
uc010gqe.1	uc002vwj.2	0.869673	2014	0	2	M0151
uc010gqe.1	uc003ung.1	0.866793	2015	0	1	M0151
uc010gqe.1	uc003uvo.2	0.860145	2005	2	9	M0151
uc010znj.1	uc002zhz.1	0.86871	1987	29	0	M0151
uc010znj.1	uc002zia.1	0.86923	1963	41	12	M0151
uc010znj.1	uc003mjw.2	0.861594	1514	34	0	M0151
uc002iqs.1	uc001hkm.2	0.865387	1800	182	1	M0152
uc002iqs.1	uc002eeh.2	0.864493	1790	182	0	M0152
uc003idl.2	uc002iqs.1	0.869484	1791	185	0	M0152
uc010vsk.1	uc001myq.2	0.865434	75	1931	0	M0153
uc010vsk.1	uc001vjv.2	0.862188	78	1931	0	M0153
uc010vsk.1	uc003uht.1	0.863677	76	1931	0	M0153
uc003qpe.2	uc002dmf.2	0.883839	342	1610	0	M0154
uc003wlu.1	uc003qpe.2	0.876706	363	1630	0	M0154
uc003qpe.2	uc003bee.1	0.863901	348	1645	0	M0154
uc010jiy.2	uc003bee.1	0.8977	411	1594	0	M0155
uc010jiy.2	uc003wlu.1	0.871809	432	1583	1	M0155
uc010jiy.2	uc002wnq.1	0.867746	435	1572	9	M0155
uc003bee.1	uc001jxq.2	0.889309	350	1663	3	M0156
uc003wlt.2	uc001jxq.2	0.882746	346	1670	0	M0156
uc002dmf.2	uc001jxq.2	0.863122	356	1657	3	M0156
uc002wnq.1	uc001jxq.2	0.860466	357	1658	1	M0156
uc003tkp.2	uc001jxq.2	0.868583	327	1684	0	M0156
uc003wlu.1	uc001jxq.2	0.864598	357	1658	1	M0156
uc003lyy.3	uc002wnq.1	0.91634	373	1614	2	M0157
uc003wlu.1	uc003lyy.3	0.898581	397	1614	5	M0157
uc003lyy.3	uc003bee.1	0.88796	380	1623	0	M0157
uc009zry.2	uc003lyy.3	0.884975	331	1652	0	M0157
uc003wlt.2	uc003lyy.3	0.86562	385	1630	1	M0157
uc002tfj.3	uc001nex.2	0.90273	132	1557	0	M0158
uc009wfq.2	uc001nex.2	0.901026	136	1539	0	M0158
uc002ihh.2	uc001nex.2	0.897327	290	1591	0	M0158
uc004czq.1	uc001nex.2	0.895919	129	1559	0	M0158
uc001pcq.2	uc001nex.2	0.887962	235	1591	0	M0158
uc003gkj.3	uc001nex.2	0.88143	96	1635	0	M0158
uc002rcm.2	uc001nex.2	0.878761	140	1539	0	M0158
uc003lrr.2	uc001nex.2	0.875525	130	1554	0	M0158
uc004aiq.2	uc001nex.2	0.87328	137	1544	0	M0158
uc002tba.2	uc001nex.2	0.862699	145	1542	0	M0158
uc003vef.2	uc001nex.2	0.86906	126	1554	0	M0158
uc010pyb.1	uc001nex.2	0.865959	128	1541	0	M0158
uc002fiu.2	uc002cql.2	0.902919	217	1778	0	M0159
uc003bee.1	uc002cql.2	0.904258	209	1791	0	M0159
uc003wlu.1	uc002cql.2	0.890295	212	1785	0	M0159
uc002cql.2	uc001mka.2	0.881482	192	1808	0	M0159
uc003wlt.2	uc002cql.2	0.870708	208	1800	0	M0159
uc002dmf.2	uc002cql.2	0.863756	210	1787	0	M0159
uc002fwu.2	uc002avr.2	0.915411	126	1758	0	M0160
uc003bee.1	uc002fwu.2	0.911843	119	1584	0	M0160
uc003tkp.2	uc002fwu.2	0.905339	118	1696	0	M0160
uc003wlt.2	uc002fwu.2	0.89079	117	1639	0	M0160
uc002fwu.2	uc002fiu.2	0.886214	111	1663	0	M0160
uc003wlu.1	uc002fwu.2	0.888459	117	1583	0	M0160
uc002yha.2	uc002wnq.1	0.903207	283	1700	0	M0161
uc002yha.2	uc002dmf.2	0.893153	280	1706	0	M0161
uc003wlt.2	uc002yha.2	0.89915	264	1719	1	M0161
uc003bee.1	uc002yha.2	0.883927	284	1710	2	M0161
uc002yha.2	uc002fiu.2	0.875293	251	1733	0	M0161
uc003wlu.1	uc002yha.2	0.876489	280	1702	1	M0161
uc003wlt.2	uc003vfd.2	0.888926	257	1740	0	M0162
uc003wlu.1	uc003vfd.2	0.885881	269	1729	0	M0162
uc003vfd.2	uc002fiu.2	0.878054	238	1756	0	M0162
uc002dmf.2	uc001hyu.2	0.898124	92	1654	0	M0163
uc003bee.1	uc001hyu.2	0.891603	317	1674	0	M0163
uc003wlu.1	uc001hyu.2	0.890954	91	1658	0	M0163
uc003wlt.2	uc001hyu.2	0.889215	93	1676	0	M0163
uc002fiu.2	uc001hyu.2	0.861874	117	1701	0	M0163
uc002wnq.1	uc001hyu.2	0.868998	93	1652	0	M0163
uc003wlt.2	uc003jcj.1	0.883096	266	1748	0	M0164
uc003jcj.1	uc002dmf.2	0.865278	262	1724	0	M0164
uc003jcj.1	uc002fiu.2	0.862975	248	1758	0	M0164
uc003jcj.1	uc002wnq.1	0.862908	266	1706	0	M0164
uc003wlu.1	uc003jcj.1	0.868135	264	1730	0	M0164
uc002uvw.2	uc002huq.2	0.887608	1870	61	0	M0165
uc003dxb.3	uc002uvw.2	0.885577	1949	61	3	M0165
uc003xgg.2	uc002uvw.2	0.888214	1940	63	0	M0165
uc003idl.2	uc002uvw.2	0.874504	1945	64	4	M0165
uc002uvw.2	uc001kic.2	0.86435	1946	62	1	M0165
uc003wld.2	uc002izk.1	0.882326	1996	10	10	M0166
uc003wld.2	uc001cpl.2	0.87454	1886	128	2	M0166
uc003wld.2	uc001kic.2	0.870312	2007	1	8	M0166
uc010fhv.1	uc003wld.2	0.873579	1819	180	17	M0166
uc003wld.2	uc001hkm.2	0.867416	2011	0	5	M0166
uc003wld.2	uc001sck.2	0.861125	1958	51	7	M0166
uc003wld.2	uc002wwp.1	0.869202	2011	0	5	M0166
uc003wld.2	uc003dxb.3	0.869226	2005	1	10	M0166
uc010bnp.1	uc003wld.2	0.86571	1953	41	22	M0166
uc003ibo.3	uc002bqt.2	0.883799	161	1826	0	M0167
uc002bqt.2	uc001igy.1	0.876977	172	1838	0	M0167
uc003idx.1	uc002bqt.2	0.878378	209	1805	2	M0167
uc010zdi.1	uc003ksd.2	0.883269	1527	15	0	M0168
uc003ksd.2	uc001wrc.1	0.877642	1481	4	0	M0168
uc004cbk.2	uc001wrc.1	0.871231	1772	6	1	M0168
uc004czs.1	uc001igy.1	0.877806	314	1691	0	M0169
uc004czs.1	uc003ibo.3	0.879751	376	1637	3	M0169
uc004czs.1	uc003idx.1	0.870883	372	1641	3	M0169
uc010gll.1	uc002tsh.2	0.888462	39	1917	0	M0170
uc010ips.1	uc002tsh.2	0.870432	43	1944	0	M0170
uc002tsh.2	uc002hep.1	0.860795	65	1862	0	M0170
uc010sie.1	uc002bqv.2	0.87804	196	1791	0	M0171
uc010sie.1	uc002wta.2	0.871978	200	1790	0	M0171
uc010sie.1	uc003uhx.2	0.87878	198	1792	0	M0171
uc010sie.1	uc003yin.2	0.870423	201	1793	0	M0171
uc010sie.1	uc010mxr.2	0.873836	203	1789	0	M0171
uc010sie.1	uc010rwb.1	0.872625	196	1794	0	M0171
uc010sie.1	uc002ubw.1	0.862211	200	1799	0	M0171
uc010sie.1	uc003jok.2	0.865846	203	1793	0	M0171
uc010sie.1	uc003vef.2	0.866291	194	1791	0	M0171
uc010suh.1	uc001lct.2	0.861431	142	1767	0	M0172
uc010suh.1	uc001psf.2	0.860623	225	1768	0	M0172
uc010suh.1	uc001xhd.3	0.865304	249	1767	0	M0172
uc010suh.1	uc001xmj.1	0.867061	208	1767	0	M0172
uc010suh.1	uc003ffb.3	0.86208	232	1784	0	M0172
uc010gll.1	uc003pql.2	0.959618	52	1836	7	M0173
uc010gll.1	uc009vmt.2	0.922715	51	1818	8	M0173
uc010ips.1	uc003pql.2	0.909683	51	1903	0	M0173
uc009vmt.2	uc002hep.1	0.89858	86	1658	10	M0173
uc010pwq.1	uc003pql.2	0.89852	43	1912	0	M0173
uc010ips.1	uc010gll.1	0.887218	56	1856	2	M0173
uc010gll.1	uc002hep.1	0.879117	88	1699	10	M0173
uc010pwq.1	uc009vmt.2	0.879429	62	1819	0	M0173
uc010pwq.1	uc010gll.1	0.867484	47	1887	0	M0173
uc003pgk.2	uc002usf.2	0.894011	176	1824	0	M0174
uc003pgk.2	uc001dcr.2	0.882731	202	1802	0	M0174
uc004cuz.1	uc003pgk.2	0.884838	205	1809	2	M0174
uc001dcr.2	uc001bee.2	0.876297	147	1852	0	M0175
uc001dcr.2	uc001bee.2	0.876297	147	1852	0	M0175
uc002usf.2	uc001bee.2	0.862063	134	1872	0	M0175
uc004cuz.1	uc001bee.2	0.862021	41	1857	0	M0175
uc002tmz.2	uc002kmt.1	0.871664	285	1718	0	M0176
uc003jok.2	uc002tmz.2	0.873507	292	1702	0	M0176
uc011cgd.1	uc002tmz.2	0.877295	305	1700	1	M0176
uc002tmz.2	uc002bqv.2	0.86805	295	1698	0	M0176
uc002wta.2	uc002tmz.2	0.862456	305	1700	0	M0176
uc009wfq.2	uc002tmz.2	0.867924	284	1695	0	M0176
uc003tev.1	uc002tzh.2	0.888262	819	1191	6	M0177
uc010hht.2	uc003tev.1	0.876348	786	1229	1	M0177
uc010xfd.1	uc003tev.1	0.86677	811	1197	8	M0177
uc002sdp.2	uc002rcm.2	0.886161	223	1771	0	M0178
uc003xee.2	uc002sdp.2	0.884303	226	1770	0	M0178
uc010uyb.1	uc002sdp.2	0.875169	229	1771	0	M0178
uc002sdp.2	uc002bqv.2	0.864856	231	1771	0	M0178
uc002sdp.2	uc002jmd.1	0.860795	211	1804	1	M0178
uc003yop.2	uc002sdp.2	0.861392	227	1770	0	M0178
uc009wfq.2	uc002sdp.2	0.860576	231	1770	0	M0178
uc010mxr.2	uc002sdp.2	0.864814	233	1771	0	M0178
uc002mfu.1	uc001ryg.2	0.880889	1124	472	0	M0179
uc003arf.2	uc002mfu.1	0.870076	1438	449	0	M0179
uc004euu.2	uc002mfu.1	0.867607	1443	438	0	M0179
uc010hxx.2	uc002fiu.2	0.894026	75	1921	0	M0180
uc010hxx.2	uc003bee.1	0.877645	72	1923	0	M0180
uc010hxx.2	uc003tkp.2	0.876894	68	1925	0	M0180
uc004bww.2	uc002dmf.2	0.917508	503	1418	0	M0181
uc004bww.2	uc003bee.1	0.909226	491	1470	0	M0181
uc004bww.2	uc002fiu.2	0.888436	450	1552	0	M0181
uc004bww.2	uc002wnq.1	0.88981	652	1361	3	M0181
uc003bee.1	uc002yqf.2	0.904248	316	1676	0	M0182
uc002yqf.2	uc001mka.2	0.881728	283	1706	0	M0182
uc002yqf.2	uc002fiu.2	0.873263	306	1698	0	M0182
uc002wnq.1	uc001syu.2	0.90971	502	1397	0	M0183
uc003bee.1	uc001syu.2	0.890342	412	1579	0	M0183
uc002dmf.2	uc001syu.2	0.864693	379	1513	0	M0183
uc002fiu.2	uc001syu.2	0.864674	344	1655	0	M0183
uc002skv.2	uc002dmf.2	0.861417	493	1490	0	M0184
uc002skv.2	uc002fiu.2	0.867333	382	1602	0	M0184
uc003bee.1	uc002skv.2	0.867665	159	1519	0	M0184
uc009zyl.1	uc003bee.1	0.908071	435	1509	0	M0185
uc009zyl.1	uc003wlu.1	0.898235	447	1490	0	M0185
uc009zyl.1	uc002dmf.2	0.88855	435	1457	0	M0185
uc009zyl.1	uc002wnq.1	0.884112	479	1377	0	M0185
uc009zyl.1	uc002fiu.2	0.86911	379	1592	0	M0185
uc010bbn.2	uc001mka.2	0.863681	198	1782	0	M0186
uc010bbn.2	uc002dmf.2	0.867064	216	1753	0	M0186
uc010bbn.2	uc002fiu.2	0.86356	227	1781	0	M0186
uc010bbn.2	uc003bee.1	0.865616	224	1752	0	M0186
uc002fiu.2	uc002cyt.2	0.881174	337	1668	0	M0187
uc003bee.1	uc002cyt.2	0.888538	397	1612	0	M0187
uc003tkp.2	uc002cyt.2	0.872578	359	1645	0	M0187
uc003wlt.2	uc002cyt.2	0.871467	396	1616	0	M0187
uc002cyt.2	uc002avr.2	0.869729	288	1717	1	M0187
uc003tkp.2	uc002hry.2	0.944464	456	1525	0	M0188
uc002hry.2	uc002avr.2	0.933118	330	1624	0	M0188
uc002wnq.1	uc002hry.2	0.919898	803	1211	2	M0188
uc002hry.2	uc002fiu.2	0.906629	432	1482	0	M0188
uc003wlt.2	uc002hry.2	0.886029	550	1408	0	M0188
uc003bee.1	uc002hry.2	0.878166	626	1387	3	M0188
uc002yfa.1	uc002hry.2	0.865546	286	1717	0	M0188
uc009zry.2	uc002hry.2	0.864843	626	1390	0	M0188
uc003meq.2	uc001mnl.1	0.891811	800	1181	35	M0189
uc004did.2	uc001mnl.1	0.878035	848	1152	16	M0189
uc003mdf.1	uc001mnl.1	0.863612	819	1188	9	M0189
uc003ybs.1	uc003meq.2	0.882806	437	1523	0	M0190
uc004did.2	uc003ybs.1	0.881939	418	1506	0	M0190
uc003ybs.1	uc003mdf.1	0.861755	425	1518	0	M0190
uc004did.2	uc002lae.2	0.891741	495	1464	0	M0191
uc003mdf.1	uc002lae.2	0.8705	498	1471	0	M0191
uc003meq.2	uc002lae.2	0.871446	501	1462	1	M0191
uc004did.2	uc001nex.2	0.906703	346	1547	0	M0192
uc003mdf.1	uc001nex.2	0.878196	370	1547	0	M0192
uc003meq.2	uc001nex.2	0.867549	370	1543	0	M0192
uc010hxx.2	uc001xkm.2	0.894958	69	1920	0	M0193
uc010hxx.2	uc003wyx.3	0.881694	79	1916	0	M0193
uc010hxx.2	uc003gkj.3	0.877925	66	1925	0	M0193
uc010hxx.2	uc003kdc.3	0.874641	76	1916	0	M0193
uc010hxx.2	uc001bey.2	0.869052	77	1916	0	M0193
uc010hxx.2	uc001oyi.1	0.864148	66	1916	0	M0193
uc010hxx.2	uc002ijx.3	0.869264	81	1920	0	M0193
uc010hxx.2	uc002tfj.3	0.864083	77	1917	0	M0193
uc010hxx.2	uc009zar.2	0.861631	72	1917	0	M0193
uc001psq.3	uc001egu.3	0.982279	1981	35	0	M0194
uc009ynk.2	uc001egu.3	0.952552	1715	35	0	M0194
uc009ynk.2	uc001psq.3	0.95825	1776	27	0	M0194
uc001psq.3	uc001bux.2	0.941283	1315	667	34	M0194
uc001pss.1	uc001egu.3	0.943055	1744	265	7	M0194
uc001pss.1	uc001psq.3	0.9403	1741	265	10	M0194
uc002hkf.2	uc001psq.3	0.94102	1992	17	7	M0194
uc003cpc.1	uc001egu.3	0.94282	1877	139	0	M0194
uc003lwo.1	uc001psq.3	0.943949	1794	42	0	M0194
uc001egu.3	uc001bux.2	0.934576	1305	667	44	M0194
uc002hkf.2	uc001egu.3	0.931729	1985	25	6	M0194
uc002pwj.2	uc002hkf.2	0.934863	1915	42	2	M0194
uc003cpc.1	uc001psq.3	0.935538	1879	132	5	M0194
uc003jpm.2	uc001egu.3	0.939479	1954	61	1	M0194
uc003jpm.2	uc001psq.3	0.936792	1961	54	1	M0194
uc003zxe.1	uc001egu.3	0.932952	1415	565	6	M0194
uc003zxe.1	uc001psq.3	0.931451	1413	565	6	M0194
uc004dyw.1	uc001egu.3	0.936974	1985	28	3	M0194
uc004dyw.1	uc001psq.3	0.936804	1994	20	2	M0194
uc003eyq.3	uc001psq.3	0.92223	1905	103	8	M0194
uc003jpm.2	uc002hkf.2	0.924891	1965	44	7	M0194
uc003jpm.2	uc002pwj.2	0.929345	1938	73	5	M0194
uc001psq.3	uc001nqq.2	0.915358	1489	260	0	M0194
uc001qod.2	uc001psq.3	0.910794	1552	208	0	M0194
uc002dxy.2	uc001egu.3	0.910664	1603	379	34	M0194
uc002dxy.2	uc001psq.3	0.916467	1596	377	43	M0194
uc002ggd.2	uc001egu.3	0.916298	1986	25	5	M0194
uc002ggd.2	uc001psq.3	0.917365	1995	17	4	M0194
uc002wtx.1	uc001psq.3	0.914631	1987	29	0	M0194
uc003aqv.1	uc001egu.3	0.912368	1989	25	2	M0194
uc003aqv.1	uc001psq.3	0.913728	1996	18	2	M0194
uc003cpc.1	uc002hkf.2	0.910454	1887	124	5	M0194
uc003eyq.3	uc001egu.3	0.916531	1908	108	0	M0194
uc003jpl.1	uc001psq.3	0.910797	1906	105	5	M0194
uc004dyw.1	uc002hkf.2	0.911493	2004	3	9	M0194
uc001gej.3	uc001egu.3	0.901565	1382	271	0	M0194
uc001nqq.2	uc001egu.3	0.909119	1511	262	0	M0194
uc001psq.3	uc001oli.1	0.90334	1657	17	10	M0194
uc001pss.1	uc001bux.2	0.906239	1268	704	44	M0194
uc001qod.2	uc001egu.3	0.902097	1454	211	0	M0194
uc002dxy.2	uc001bux.2	0.907641	1215	767	34	M0194
uc002kel.1	uc001psq.3	0.902047	1994	20	2	M0194
uc002wtx.1	uc001egu.3	0.90511	1978	38	0	M0194
uc002wtx.1	uc002hkf.2	0.905206	1995	15	6	M0194
uc003ebg.1	uc001egu.3	0.908559	1614	45	0	M0194
uc003jpl.1	uc001egu.3	0.903415	1904	112	0	M0194
uc003jpm.2	uc003cpc.1	0.900617	1860	155	1	M0194
uc004dyw.1	uc002wtx.1	0.907301	1994	18	4	M0194
uc004dyw.1	uc003aqv.1	0.906554	2004	5	7	M0194
uc009ynk.2	uc001bux.2	0.904632	1319	667	30	M0194
uc001egu.3	uc001bmc.2	0.898763	1987	25	4	M0194
uc001psq.3	uc001bmc.2	0.892086	1994	17	5	M0194
uc001psq.3	uc001gej.3	0.890897	1713	262	6	M0194
uc001psu.2	uc001egu.3	0.896608	1732	275	9	M0194
uc001psu.2	uc001psq.3	0.897876	1737	271	8	M0194
uc002dxy.2	uc001pss.1	0.897438	1508	482	26	M0194
uc002ggd.2	uc001pss.1	0.890391	1745	262	9	M0194
uc002pwj.2	uc001psq.3	0.898829	1960	52	4	M0194
uc002wtx.1	uc002pwj.2	0.892018	1961	51	4	M0194
uc003eyq.3	uc003cpc.1	0.890409	1822	193	1	M0194
uc003guz.2	uc001psq.3	0.894901	1541	20	0	M0194
uc003jpm.2	uc001pss.1	0.89268	1727	269	20	M0194
uc003jpm.2	uc001wpr.1	0.890633	1822	189	5	M0194
uc003jpm.2	uc003jpl.1	0.891146	1886	128	2	M0194
uc004dyw.1	uc002kel.1	0.891281	2003	8	5	M0194
uc004dyw.1	uc003jpm.2	0.892155	1964	47	5	M0194
uc004eaf.2	uc001egu.3	0.890084	1852	154	10	M0194
uc009ynk.2	uc001pss.1	0.890656	1744	267	5	M0194
uc009ynk.2	uc004dyw.1	0.899426	1997	14	5	M0194
uc010ytn.1	uc001egu.3	0.892533	1926	82	8	M0194
uc010ytn.1	uc001psq.3	0.895422	1921	76	19	M0194
uc001oli.1	uc001bux.2	0.885044	1180	666	10	M0194
uc001oli.1	uc001egu.3	0.888637	1606	25	10	M0194
uc001psu.2	uc001bux.2	0.882068	1276	713	27	M0194
uc002ggd.2	uc001bmc.2	0.881352	2004	2	10	M0194
uc002ggd.2	uc001bux.2	0.880444	1307	666	43	M0194
uc002ggd.2	uc002dxy.2	0.881678	1625	370	21	M0194
uc002kel.1	uc001egu.3	0.889501	1986	28	2	M0194
uc002kel.1	uc002hkf.2	0.888061	2004	5	7	M0194
uc002pwj.2	uc001egu.3	0.889785	1949	63	4	M0194
uc002wfm.1	uc001egu.3	0.880096	1329	566	0	M0194
uc002xfv.2	uc001psq.3	0.887164	1051	824	0	M0194
uc003aqv.1	uc002hkf.2	0.885087	2004	2	10	M0194
uc003cpc.1	uc001bux.2	0.882234	1273	702	41	M0194
uc003cpc.1	uc001pss.1	0.885754	1656	334	26	M0194
uc003guz.2	uc001egu.3	0.880316	1465	28	0	M0194
uc003hjh.1	uc001egu.3	0.889019	1984	32	0	M0194
uc003jpm.2	uc002wtx.1	0.885216	1961	54	1	M0194
uc003jpm.2	uc003aqv.1	0.880901	1968	46	2	M0194
uc003lwo.1	uc001egu.3	0.88245	1967	47	2	M0194
uc003wbm.3	uc001egu.3	0.885989	773	1221	1	M0194
uc003wbm.3	uc001psq.3	0.888111	770	1214	1	M0194
uc003zxe.1	uc001bux.2	0.883562	1168	825	23	M0194
uc004dyw.1	uc001bux.2	0.881227	1315	666	35	M0194
uc004dyw.1	uc003cpc.1	0.884365	1888	124	4	M0194
uc004dyw.1	uc003zxe.1	0.88216	1445	563	8	M0194
uc004eaf.2	uc001psq.3	0.888493	1860	152	4	M0194
uc004eaf.2	uc003aqv.1	0.886597	1867	146	3	M0194
uc004edf.2	uc001psq.3	0.881854	1574	432	10	M0194
uc009ynk.2	uc002dxy.2	0.886141	1619	375	22	M0194
uc009ynk.2	uc002ggd.2	0.885988	1999	12	5	M0194
uc009ynk.2	uc003cpc.1	0.882381	1881	134	1	M0194
uc009ynk.2	uc003zxe.1	0.880343	1441	566	9	M0194
uc002hkf.2	uc001pss.1	0.878675	1741	262	13	M0194
uc002huw.2	uc001psq.3	0.874068	1867	27	8	M0194
uc002wtx.1	uc001bmc.2	0.870025	1995	16	5	M0194
uc002wtx.1	uc002kel.1	0.875472	1995	19	2	M0194
uc002xfv.2	uc001egu.3	0.876692	1017	826	0	M0194
uc003aqv.1	uc002wtx.1	0.875598	1998	17	1	M0194
uc003cpc.1	uc003aqv.1	0.875919	1889	125	2	M0194
uc003hjh.1	uc001psq.3	0.879152	1992	24	0	M0194
uc003hjh.1	uc003aqv.1	0.872508	2004	10	2	M0194
uc003jpm.2	uc002ggd.2	0.873464	1965	45	6	M0194
uc003jpm.2	uc002kel.1	0.873727	1966	47	3	M0194
uc003jpm.2	uc003eyq.3	0.871299	1891	124	1	M0194
uc003zxe.1	uc002dxy.2	0.878524	1316	683	17	M0194
uc004dyw.1	uc001bmc.2	0.879894	2002	4	10	M0194
uc004dyw.1	uc001pss.1	0.873968	1749	263	4	M0194
uc004dyw.1	uc002dxy.2	0.8713	1627	372	17	M0194
uc004dyw.1	uc002pwj.2	0.874089	1968	43	5	M0194
uc004dyw.1	uc003eyq.3	0.879429	1920	94	2	M0194
uc004dyw.1	uc003hjh.1	0.877744	2001	11	4	M0194
uc004edf.2	uc001egu.3	0.879484	1575	435	6	M0194
uc004euf.3	uc001psq.3	0.875271	473	1532	2	M0194
uc009ynk.2	uc001psu.2	0.875676	1739	270	7	M0194
uc009ynk.2	uc001qod.2	0.877207	1709	205	0	M0194
uc009ynk.2	uc002hkf.2	0.87192	1996	11	9	M0194
uc009ynk.2	uc002wtx.1	0.875115	1989	26	1	M0194
uc009ynk.2	uc003aqv.1	0.875248	1999	13	4	M0194
uc009ynk.2	uc003eyq.3	0.875067	1915	100	1	M0194
uc010sgt.1	uc001egu.3	0.876009	1838	166	12	M0194
uc010sgt.1	uc001psq.3	0.877049	1851	163	2	M0194
uc010vev.1	uc001egu.3	0.870821	1442	25	0	M0194
uc010vev.1	uc001psq.3	0.876151	1449	17	0	M0194
uc010ytn.1	uc003cpc.1	0.876966	1830	175	11	M0194
uc010ytn.1	uc003jpm.2	0.878897	1900	103	13	M0194
uc001egu.3	uc001dov.3	0.860527	1828	106	5	M0194
uc001fwl.3	uc001egu.3	0.869574	838	1124	1	M0194
uc001psq.3	uc001dov.3	0.860316	1845	97	6	M0194
uc001psq.3	uc001fwl.3	0.863075	860	1124	14	M0194
uc001pss.1	uc001gej.3	0.864826	1501	484	12	M0194
uc001weq.2	uc001egu.3	0.864442	1039	861	0	M0194
uc001weq.2	uc001psq.3	0.868476	1041	858	0	M0194
uc001wpr.1	uc001psq.3	0.860894	1824	182	10	M0194
uc002hkf.2	uc001bux.2	0.86513	1317	666	33	M0194
uc002hkf.2	uc002ggd.2	0.869436	2004	1	11	M0194
uc002huw.2	uc001egu.3	0.865612	1859	35	2	M0194
uc002kel.1	uc001bux.2	0.860387	1319	667	30	M0194
uc002pwj.2	uc001wpr.1	0.861659	1808	197	11	M0194
uc002pwj.2	uc002kel.1	0.863968	1967	43	6	M0194
uc002wfm.1	uc001psq.3	0.868281	1427	565	24	M0194
uc002wtx.1	uc002ggd.2	0.863508	1996	16	4	M0194
uc002xfv.2	uc002kel.1	0.864032	1186	820	10	M0194
uc003aqv.1	uc001bmc.2	0.868216	2004	3	9	M0194
uc003aqv.1	uc002ggd.2	0.86031	2007	2	7	M0194
uc003aqv.1	uc002pwj.2	0.869847	1966	44	6	M0194
uc003cpc.1	uc002dxy.2	0.865193	1539	439	38	M0194
uc003cpc.1	uc002ggd.2	0.868363	1886	125	5	M0194
uc003cpc.1	uc002wtx.1	0.865622	1870	133	13	M0194
uc003ebg.1	uc001bux.2	0.86852	1321	668	27	M0194
uc003eyq.3	uc001bux.2	0.865356	1308	677	31	M0194
uc003eyq.3	uc001pss.1	0.867022	1714	299	3	M0194
uc003eyq.3	uc002hkf.2	0.867186	1918	91	7	M0194
uc003hjh.1	uc002hkf.2	0.866806	2000	8	8	M0194
uc003jpl.1	uc002hkf.2	0.863276	1909	101	6	M0194
uc003jpm.2	uc001bux.2	0.863324	1301	667	48	M0194
uc003jpm.2	uc001gej.3	0.861004	1707	284	10	M0194
uc003jpm.2	uc002xfv.2	0.864727	1133	837	46	M0194
uc003jpm.2	uc003hjh.1	0.861318	1966	49	1	M0194
uc003wbm.3	uc002hkf.2	0.861698	783	1209	1	M0194
uc003zxe.1	uc001pss.1	0.863423	1375	611	30	M0194
uc003zxe.1	uc001psu.2	0.863208	1393	621	2	M0194
uc003zxe.1	uc002wtx.1	0.861253	1443	564	9	M0194
uc004dyw.1	uc001psu.2	0.864537	1744	268	4	M0194
uc004dyw.1	uc002ggd.2	0.866921	2004	4	8	M0194
uc004dyw.1	uc002xfv.2	0.861809	1183	820	13	M0194
uc004edf.2	uc004dyw.1	0.86163	1583	430	3	M0194
uc004euf.3	uc001bux.2	0.86251	461	1542	5	M0194
uc004euf.3	uc001pss.1	0.865265	460	1533	2	M0194
uc004euf.3	uc002dxy.2	0.863744	452	1536	2	M0194
uc009ynk.2	uc001bmc.2	0.860854	1998	12	6	M0194
uc009ynk.2	uc002huw.2	0.864767	1875	23	9	M0194
uc009ynk.2	uc003jpm.2	0.865519	1961	53	2	M0194
uc009ynk.2	uc004edf.2	0.862774	1582	431	3	M0194
uc009ynk.2	uc004euf.3	0.864215	466	1532	6	M0194
uc010ytn.1	uc001wpr.1	0.867909	1789	213	14	M0194
uc010ytn.1	uc002hkf.2	0.864904	1936	62	18	M0194
uc002uqd.2	uc001cqt.2	0.874348	37	1946	0	M0195
uc002uqd.2	uc001qys.2	0.87288	34	1944	0	M0195
uc003pli.2	uc002uqd.2	0.879603	34	1952	0	M0195
uc003nar.2	uc002uqd.2	0.864516	31	1943	0	M0195
uc004did.2	uc004clk.2	0.908643	748	1263	5	M0196
uc004cln.2	uc003meq.2	0.890702	587	1294	1	M0196
uc004clk.2	uc003mdf.1	0.882409	672	1296	48	M0196
uc004clk.2	uc003meq.2	0.87591	616	1286	0	M0196
uc003bwl.1	uc002qcq.1	0.885099	667	1145	0	M0197
uc003bwl.1	uc002znv.1	0.870596	749	295	0	M0197
uc003ehf.1	uc003bwl.1	0.8632	561	1143	0	M0197
uc003mcz.2	uc003bwl.1	0.869363	733	489	29	M0197
uc003dyo.2	uc001mka.2	0.915784	346	1451	0	M0198
uc003dyo.2	uc002avr.2	0.911319	341	1609	0	M0198
uc003tkp.2	uc003dyo.2	0.881759	446	1525	1	M0198
uc003jok.2	uc001bee.2	0.899131	142	1854	0	M0199
uc002kmt.1	uc001bee.2	0.874822	142	1860	0	M0199
uc003vef.2	uc001bee.2	0.870081	142	1855	0	M0199
uc009wfq.2	uc001bee.2	0.860701	151	1849	0	M0199
uc010mxr.2	uc001bee.2	0.860158	147	1850	0	M0199
uc010rwb.1	uc001bee.2	0.860447	145	1854	0	M0199
uc002juw.2	uc001fgb.2	0.870538	2012	4	0	M0200
uc002juw.2	uc001yqb.2	0.873669	2010	4	2	M0200
uc003jvm.2	uc001fgb.2	0.870367	2016	0	0	M0200
uc003lfb.1	uc002juw.2	-0.866589	2009	4	3	M0200
uc003ybs.1	uc001mkf.2	0.892161	388	1598	0	M0201
uc010zxl.1	uc003ybs.1	0.884413	407	1502	0	M0201
uc003ybs.1	uc003bed.1	0.866356	448	1558	10	M0201
uc003ybs.1	uc003clc.1	0.862664	150	1527	0	M0201
uc011apv.1	uc003zvq.2	0.887565	573	1381	0	M0202
uc011apv.1	uc010uyb.1	0.87376	567	1391	0	M0202
uc011apv.1	uc003pli.2	0.867712	514	1468	0	M0202
uc011apv.1	uc003yop.2	0.863196	588	1368	1	M0202
uc010suh.1	uc002bqv.2	0.884984	241	1770	5	M0203
uc010suh.1	uc003uhx.2	0.870565	239	1771	6	M0203
uc010suh.1	uc003yin.2	0.872622	245	1771	0	M0203
uc010suh.1	uc002wta.2	0.865729	234	1781	1	M0203
uc001hkm.2	uc001hir.1	0.911323	1739	275	2	M0204
uc003idl.2	uc001hir.1	0.871784	1734	278	4	M0204
uc003iut.2	uc001hir.1	0.871782	1715	298	3	M0204
uc003xgg.2	uc001hir.1	0.871028	1736	276	4	M0204
uc001kic.2	uc001hir.1	0.863354	1736	275	5	M0204
uc011cxb.1	uc001hir.1	0.860972	1414	518	0	M0204
uc002huq.2	uc002bqn.2	0.899022	1882	35	0	M0205
uc010bnp.1	uc002bqn.2	0.882517	1888	67	0	M0205
uc002bqn.2	uc001imb.2	0.875281	1761	178	0	M0205
uc002svz.1	uc002bqn.2	0.877639	1479	472	0	M0205
uc002bqn.2	uc001gcq.1	0.860346	1766	242	8	M0205
uc002eeh.2	uc002bqn.2	0.867021	1960	35	1	M0205
uc002jvj.1	uc002bqn.2	0.863587	1956	48	12	M0205
uc002qvn.1	uc002bqn.2	0.861015	1724	286	6	M0205
uc003idl.2	uc002bqn.2	0.867901	1946	41	0	M0205
uc009zyl.1	uc002ubw.1	0.886512	446	1501	0	M0206
uc009zyl.1	uc003lru.2	0.876376	437	1487	0	M0206
uc010rci.1	uc009zyl.1	0.875771	415	1494	0	M0206
uc010tbh.1	uc002ubw.1	0.880522	278	1699	0	M0207
uc010tbh.1	uc003lru.2	0.876446	271	1699	0	M0207
uc010tbh.1	uc010rci.1	0.873733	265	1649	0	M0207
uc011apv.1	uc003lru.2	0.87413	566	1438	12	M0208
uc011apv.1	uc002ubw.1	0.863489	564	1449	3	M0208
uc011apv.1	uc010rci.1	0.862451	499	1493	2	M0208
uc002xof.2	uc002nyy.1	0.980806	610	1337	0	M0209
uc009yrp.2	uc002nyy.1	0.974681	644	1321	1	M0209
uc002lmp.2	uc002lml.2	0.968067	544	1237	0	M0209
uc002nyy.1	uc001cis.2	0.96697	634	1329	3	M0209
uc002nyy.1	uc001llr.2	0.961391	617	1347	0	M0209
uc002nyy.1	uc002lmp.2	0.966458	639	1321	0	M0209
uc002nyy.1	uc002mot.1	0.963061	629	1327	0	M0209
uc003dca.3	uc002nyy.1	0.968194	633	1323	0	M0209
uc004dzg.3	uc003nnf.2	0.960966	588	1384	0	M0209
uc002lml.2	uc001cis.2	0.954704	670	1256	0	M0209
uc002nyy.1	uc001hda.1	0.959604	630	1320	0	M0209
uc002nyy.1	uc001hsk.2	0.952214	633	1320	1	M0209
uc002nyy.1	uc001kds.2	0.952437	564	1413	0	M0209
uc002nyy.1	uc002lml.2	0.956942	637	1364	15	M0209
uc002tzh.2	uc002nyy.1	0.951379	605	1358	0	M0209
uc002wbq.2	uc002nyy.1	0.954081	610	1320	0	M0209
uc002xof.2	uc002mot.1	0.957674	438	527	0	M0209
uc003cjw.2	uc002tzh.2	0.950701	660	1330	26	M0209
uc003ipx.2	uc002tzh.2	0.956779	698	1146	0	M0209
uc003nnf.2	uc002nyy.1	0.959295	637	1364	15	M0209
uc003nnf.2	uc002tzh.2	0.958086	564	1346	0	M0209
uc003nnf.2	uc002xof.2	0.951606	659	1341	16	M0209
uc004dzg.3	uc002pul.2	0.954258	310	1325	0	M0209
uc009yaj.1	uc002nyy.1	0.958693	613	1338	0	M0209
uc009yaj.1	uc004dzg.3	0.951422	541	1278	0	M0209
uc009yrp.2	uc002lml.2	0.956946	685	1231	0	M0209
uc009yrp.2	uc003cjy.2	0.955585	595	1221	0	M0209
uc010xfd.1	uc002tzh.2	0.951605	684	1305	27	M0209
uc011lic.1	uc002nyy.1	0.95447	581	1330	0	M0209
uc002tzh.2	uc002mot.1	0.945637	637	1139	0	M0209
uc002xof.2	uc002tzh.2	0.949216	465	1179	0	M0209
uc003cju.2	uc002lml.2	0.942492	681	1306	29	M0209
uc003cju.2	uc002nyy.1	0.942462	573	1352	0	M0209
uc003cjw.2	uc002lml.2	0.942317	648	1347	21	M0209
uc003cjw.2	uc002lmp.2	0.948836	503	1215	0	M0209
uc003cjw.2	uc003cju.2	0.947314	716	1280	20	M0209
uc003fgx.2	uc002nyy.1	0.947327	612	1320	0	M0209
uc003nnf.2	uc001cis.2	0.94438	652	1343	21	M0209
uc003nnf.2	uc001hda.1	0.94489	620	1337	0	M0209
uc003nnf.2	uc002lml.2	0.942853	656	1344	16	M0209
uc003nnf.2	uc002lmp.2	0.941131	663	1337	16	M0209
uc003nnf.2	uc003cju.2	0.940712	650	1347	19	M0209
uc003nnf.2	uc003fgx.2	0.946314	562	1337	0	M0209
uc004dzg.3	uc001llr.2	0.94206	552	1312	0	M0209
uc004dzg.3	uc002mot.1	0.949177	697	1196	0	M0209
uc004dzg.3	uc002tzh.2	0.941174	588	1350	0	M0209
uc009yaj.1	uc002xof.2	0.947471	491	1005	0	M0209
uc009yrp.2	uc002tzh.2	0.943721	763	1124	0	M0209
uc009yrp.2	uc003nnf.2	0.94093	663	1339	14	M0209
uc010xfd.1	uc003cjw.2	0.945294	655	1336	25	M0209
uc010xfe.1	uc002lml.2	0.942905	633	1230	0	M0209
uc001llr.2	uc001cis.2	0.934867	704	1079	0	M0209
uc002lml.2	uc001hsk.2	0.930144	645	1230	0	M0209
uc002lmp.2	uc001hsk.2	0.935905	643	30	0	M0209
uc002mot.1	uc002lml.2	0.935932	632	1242	0	M0209
uc002nyy.1	uc002loi.2	0.937384	538	1334	0	M0209
uc002stx.1	uc002nyy.1	0.931089	627	1326	0	M0209
uc002tzh.2	uc002lml.2	0.936047	671	1321	24	M0209
uc002tzh.2	uc002lmp.2	0.930587	533	1122	0	M0209
uc002xof.2	uc001hda.1	0.933176	617	484	0	M0209
uc002xof.2	uc002lml.2	0.938284	548	1261	0	M0209
uc003cju.2	uc002tzh.2	0.931989	511	1262	0	M0209
uc003cjy.2	uc002lml.2	0.934628	603	1394	19	M0209
uc003cjy.2	uc003cju.2	0.938306	618	1353	45	M0209
uc004dzg.3	uc001zpr.1	0.937454	632	1251	0	M0209
uc004dzg.3	uc002lml.2	0.937527	609	1365	1	M0209
uc004dzg.3	uc002nyy.1	0.937743	614	1395	7	M0209
uc004eob.1	uc003cjw.2	0.933375	633	1225	0	M0209
uc009yaj.1	uc001llr.2	0.937656	554	1175	0	M0209
uc010mdd.1	uc002nyy.1	0.931982	600	1378	0	M0209
uc010rll.1	uc002nyy.1	0.938976	612	1321	0	M0209
uc010xfd.1	uc001cis.2	0.933369	676	1177	0	M0209
uc010xfd.1	uc002lml.2	0.930432	586	1306	0	M0209
uc010xfd.1	uc003cju.2	0.935616	716	1264	36	M0209
uc010xfd.1	uc009yrp.2	0.931882	727	1148	0	M0209
uc010xfe.1	uc002nyy.1	0.931378	650	1324	0	M0209
uc010xfe.1	uc003cjz.2	0.937409	650	1353	13	M0209
uc011lic.1	uc002tzh.2	0.937589	644	1144	0	M0209
uc011ltm.1	uc002nyy.1	0.930053	634	1324	0	M0209
uc011ltm.1	uc004elk.2	0.931086	666	1154	0	M0209
uc002jvk.2	uc001cis.2	0.923274	512	1480	0	M0209
uc002lml.2	uc001hda.1	0.929378	651	1230	0	M0209
uc002tzh.2	uc001hda.1	0.921783	659	1120	0	M0209
uc002tzh.2	uc001kds.2	0.925132	584	1313	0	M0209
uc002xku.2	uc002tzh.2	0.922838	539	1315	0	M0209
uc002xof.2	uc001llr.2	0.927096	505	1142	0	M0209
uc003aun.1	uc002nyy.1	0.921321	497	1409	0	M0209
uc003cju.2	uc001kds.2	0.921526	589	1179	0	M0209
uc003cju.2	uc002xof.2	0.92466	527	1026	0	M0209
uc003cjw.2	uc001cis.2	0.920187	660	1238	0	M0209
uc003cjy.2	uc001cis.2	0.929478	615	1242	2	M0209
uc003cjy.2	uc001hsk.2	0.920159	499	1219	0	M0209
uc003cjy.2	uc001kds.2	0.929285	558	1343	0	M0209
uc003cjy.2	uc002nyy.1	0.92758	588	1417	11	M0209
uc003dca.3	uc002jvk.2	0.924905	525	1477	14	M0209
uc003dca.3	uc002lml.2	0.925969	621	1234	0	M0209
uc003ipx.2	uc002nyy.1	0.920953	588	1339	0	M0209
uc003nnf.2	uc002xku.2	0.928479	515	1419	0	M0209
uc003nnf.2	uc003dca.3	0.926484	663	1337	16	M0209
uc003nnf.2	uc003nmy.1	0.924249	615	1393	8	M0209
uc004dzg.3	uc001kds.2	0.929049	370	1349	0	M0209
uc004dzg.3	uc001zpt.1	0.923062	508	1228	0	M0209
uc004dzg.3	uc003cju.2	0.922972	516	1299	0	M0209
uc009yaj.1	uc002lml.2	0.922214	510	1290	0	M0209
uc009yaj.1	uc002tzh.2	0.922123	475	1245	0	M0209
uc009yrp.2	uc002jvk.2	0.927803	507	1476	0	M0209
uc010dqz.2	uc002lml.2	0.924674	744	1261	11	M0209
uc010dqz.2	uc002tzh.2	0.925084	828	1184	4	M0209
uc010dqz.2	uc003cjz.2	0.929854	627	1374	15	M0209
uc010hht.2	uc003cjw.2	0.927131	518	1450	0	M0209
uc010mdd.1	uc003cju.2	0.927441	625	1201	0	M0209
uc010mdd.1	uc004elk.2	0.928685	631	1289	0	M0209
uc010xfd.1	uc002lmp.2	0.927342	545	1160	0	M0209
uc010xfe.1	uc003nmy.1	0.921232	621	1378	17	M0209
uc010xfe.1	uc003nnf.2	0.920802	664	1337	15	M0209
uc011lic.1	uc002lml.2	0.927768	643	1257	0	M0209
uc001llr.2	uc001hsk.2	0.916748	691	1051	0	M0209
uc001zpt.1	uc001llr.2	0.912675	608	1099	0	M0209
uc002dmu.2	uc001hda.1	0.915637	469	1504	0	M0209
uc002lml.2	uc001llr.2	0.919912	679	1310	27	M0209
uc002mot.1	uc001llr.2	0.911537	678	1073	0	M0209
uc002mot.1	uc002jvk.2	0.916085	510	1480	2	M0209
uc002nyy.1	uc001qil.2	0.911452	609	1320	0	M0209
uc002nyy.1	uc001vyf.2	0.911068	629	1357	0	M0209
uc002nyy.1	uc001zpr.1	0.91422	629	1345	2	M0209
uc002nyy.1	uc001zpt.1	0.915823	630	1327	0	M0209
uc002nyy.1	uc002dmu.2	0.916853	469	1520	0	M0209
uc002nyy.1	uc002llq.2	0.918728	561	1353	0	M0209
uc002pul.2	uc002nyy.1	0.913852	590	1411	5	M0209
uc002tzh.2	uc001hbr.2	0.914208	668	1316	32	M0209
uc002tzh.2	uc001hsk.2	0.916183	644	1120	0	M0209
uc002tzh.2	uc001ngy.2	0.910407	624	1175	0	M0209
uc002tzh.2	uc002cye.2	0.917975	891	1124	1	M0209
uc002wbq.2	uc002jvk.2	0.912631	518	1476	1	M0209
uc002xku.2	uc002nyy.1	0.915897	567	1417	1	M0209
uc002xof.2	uc001hbr.2	0.91937	496	1238	0	M0209
uc002xof.2	uc002stx.1	0.918351	440	523	0	M0209
uc003cjy.2	uc002jvq.2	0.914132	586	1219	0	M0209
uc003cjy.2	uc002mot.1	0.915526	561	1235	0	M0209
uc003cjy.2	uc002xof.2	0.919651	509	1275	0	M0209
uc003cjy.2	uc003cjw.2	0.914442	589	1417	10	M0209
uc003dca.3	uc001hbr.2	0.913931	631	1180	0	M0209
uc003dca.3	uc001llr.2	0.91622	719	1058	0	M0209
uc003dss.2	uc002nyy.1	0.912695	548	1395	0	M0209
uc003dst.2	uc002nyy.1	0.915506	411	1562	2	M0209
uc003fgx.2	uc002lml.2	0.913905	569	1232	0	M0209
uc003nnf.2	uc001zpr.1	0.912519	647	1351	18	M0209
uc003nnf.2	uc002dmu.2	0.91422	462	1521	1	M0209
uc003nnf.2	uc002mot.1	0.91961	655	1346	15	M0209
uc003nnf.2	uc002wbq.2	0.917578	612	1337	1	M0209
uc003nnf.2	uc003dst.2	0.913888	416	1566	1	M0209
uc003xrc.2	uc002tzh.2	0.919036	777	1234	5	M0209
uc003xrc.2	uc003nnf.2	0.915783	656	1347	13	M0209
uc004dzg.3	uc001hda.1	0.913196	640	1184	0	M0209
uc004dzg.3	uc001qil.2	0.91713	564	1184	0	M0209
uc004dzg.3	uc002llq.2	0.916813	553	1298	0	M0209
uc004dzg.3	uc003dst.2	0.911906	415	1543	0	M0209
uc004dzg.3	uc003xrc.2	0.911145	699	1304	13	M0209
uc004elk.2	uc002xku.2	0.914282	558	1338	0	M0209
uc004elk.2	uc002xof.2	0.910934	602	1213	0	M0209
uc009yaj.1	uc003nnf.2	0.919565	658	1339	19	M0209
uc010dhp.1	uc002tzh.2	0.916738	614	1247	0	M0209
uc010dhp.1	uc003cjw.2	0.91032	595	1322	0	M0209
uc010dqz.2	uc003cjy.2	0.910187	727	1282	7	M0209
uc010mdd.1	uc003cjw.2	0.913607	636	1343	37	M0209
uc010mdd.1	uc003nnf.2	0.915531	622	1381	13	M0209
uc010xfd.1	uc002mot.1	0.91283	657	1160	0	M0209
uc010xfd.1	uc002xof.2	0.916322	513	1218	0	M0209
uc010xfd.1	uc003dca.3	0.912804	628	1149	0	M0209
uc010xfd.1	uc003nnf.2	0.910636	658	1344	14	M0209
uc010xfd.1	uc004eob.1	0.912789	699	1158	0	M0209
uc010xfd.1	uc009yaj.1	0.918568	568	1256	0	M0209
uc010xfd.1	uc010dqz.2	0.917715	810	1202	4	M0209
uc010xfe.1	uc004elk.2	0.910506	678	1148	0	M0209
uc011lic.1	uc003nnf.2	0.919258	651	1347	18	M0209
uc001llr.2	uc001kds.2	0.901369	605	1286	0	M0209
uc002jvk.2	uc001hsk.2	0.908626	508	1476	1	M0209
uc002llq.2	uc001hbr.2	0.905456	496	1285	0	M0209
uc002lml.2	uc001kds.2	0.906711	582	1374	4	M0209
uc002lmp.2	uc001llr.2	0.900461	555	1061	0	M0209
uc002lmp.2	uc002jvk.2	0.905696	513	1477	0	M0209
uc002mot.1	uc002dmu.2	0.900285	478	1505	1	M0209
uc002nyy.1	uc002cye.2	0.903839	638	1321	0	M0209
uc002ohq.2	uc001llr.2	0.908543	681	1051	0	M0209
uc002tzh.2	uc002stx.1	0.903213	695	1134	0	M0209
uc002xof.2	uc002jvk.2	0.903327	520	1480	16	M0209
uc003aun.1	uc001hbr.2	0.907212	477	1376	0	M0209
uc003cju.2	uc002xku.2	0.908742	539	1211	0	M0209
uc003cjw.2	uc001hsk.2	0.906775	598	1214	0	M0209
uc003cjw.2	uc001kds.2	0.906632	566	1359	0	M0209
uc003cjy.2	uc002tzh.2	0.900031	529	1370	0	M0209
uc003fgx.2	uc002dmu.2	0.907013	445	1506	0	M0209
uc003fmc.2	uc002nyy.1	0.901292	568	1320	0	M0209
uc003ipx.2	uc001hbr.2	0.906908	668	1203	0	M0209
uc003kxv.2	uc002nyy.1	0.90578	605	1364	0	M0209
uc003kxv.2	uc002pul.2	0.905877	644	1293	0	M0209
uc003nmy.1	uc001hda.1	0.900863	614	1378	1	M0209
uc003nnf.2	uc001kds.2	0.903692	578	1428	10	M0209
uc003nnf.2	uc001llr.2	0.907511	662	1337	17	M0209
uc003nnf.2	uc001zpt.1	0.907289	659	1337	20	M0209
uc003xrc.2	uc001llr.2	0.901025	799	1217	0	M0209
uc003xrc.2	uc002lml.2	0.905846	695	1296	25	M0209
uc003xrc.2	uc002nyy.1	0.904226	634	1358	24	M0209
uc004dzg.3	uc001hsk.2	0.903869	688	1184	0	M0209
uc004elk.2	uc001cis.2	0.901668	676	1198	1	M0209
uc004elk.2	uc002cye.2	0.905105	672	1150	0	M0209
uc004elk.2	uc002nyy.1	0.904051	577	1351	0	M0209
uc004elk.2	uc003cjw.2	0.909776	551	1328	0	M0209
uc004eob.1	uc002nyy.1	0.909686	649	1323	0	M0209
uc004eob.1	uc003cjz.2	0.909229	658	1357	1	M0209
uc004eob.1	uc003nnf.2	0.901571	662	1339	15	M0209
uc009yaj.1	uc001kds.2	0.901506	643	1136	0	M0209
uc009yrp.2	uc001hbr.2	0.900558	674	1178	0	M0209
uc009yrp.2	uc002dmu.2	0.908315	467	1504	0	M0209
uc010dqz.2	uc002lmp.2	0.908442	628	458	0	M0209
uc010gim.2	uc002lml.2	0.909014	482	1322	0	M0209
uc010gim.2	uc002lmp.2	0.905147	492	1031	0	M0209
uc010gim.2	uc003cjw.2	0.902493	482	1336	0	M0209
uc010hht.2	uc001cis.2	0.906853	584	1185	0	M0209
uc010hht.2	uc002nyy.1	0.905275	522	1445	0	M0209
uc010hht.2	uc003cjy.2	0.909221	439	1389	0	M0209
uc010mdd.1	uc002tzh.2	0.905312	291	1278	0	M0209
uc010phq.1	uc001fpn.1	0.909949	617	1159	0	M0209
uc010rll.1	uc002lml.2	0.90195	523	1231	0	M0209
uc010rll.1	uc004dzg.3	0.902879	608	1184	0	M0209
uc010xfd.1	uc001hsk.2	0.90226	669	1144	0	M0209
uc010xfd.1	uc002cye.2	0.903203	865	1146	5	M0209
uc010xfd.1	uc002nyy.1	0.903978	642	1355	19	M0209
uc010xfd.1	uc003ipx.2	0.905958	685	1167	0	M0209
uc010xfe.1	uc010phq.1	0.905143	903	1113	0	M0209
uc010zdf.1	uc002nyy.1	0.906795	621	1348	0	M0209
uc011lic.1	uc010xfd.1	0.908431	637	1187	0	M0209
uc001hda.1	uc001hbr.2	0.898555	648	1177	0	M0209
uc001llr.2	uc001fpn.1	0.899412	552	1088	0	M0209
uc001llr.2	uc001hda.1	0.899736	697	1051	0	M0209
uc002cye.2	uc001hbr.2	0.899945	829	1178	9	M0209
uc002dmu.2	uc001cis.2	0.895582	472	1505	0	M0209
uc002dmu.2	uc001hsk.2	0.898827	467	1504	1	M0209
uc002llq.2	uc001llr.2	0.897787	539	1226	0	M0209
uc002lml.2	uc001fpn.1	0.895124	509	1244	0	M0209
uc002lml.2	uc001vyf.2	0.897772	621	1291	0	M0209
uc002lml.2	uc002llq.2	0.898637	671	1298	47	M0209
uc002lmp.2	uc002cye.2	0.890763	623	48	0	M0209
uc002lmp.2	uc002dmu.2	0.890367	481	1504	0	M0209
uc002mot.1	uc001hbr.2	0.892291	607	1195	0	M0209
uc002nyy.1	uc001fpn.1	0.894004	618	1330	0	M0209
uc002nyy.1	uc001ngy.2	0.898571	596	1347	0	M0209
uc002nyy.1	uc002hyl.1	0.898944	603	1320	0	M0209
uc002stx.1	uc001llr.2	0.890165	706	1066	0	M0209
uc002tzh.2	uc001vyf.2	0.895284	772	1235	9	M0209
uc002tzh.2	uc002dmu.2	0.891844	477	1515	0	M0209
uc002tzh.2	uc002jvk.2	0.893625	510	1489	1	M0209
uc002tzh.2	uc002llq.2	0.89593	522	1257	0	M0209
uc002tzh.2	uc002pul.2	0.899424	572	1367	0	M0209
uc002xof.2	uc002dmu.2	0.891633	492	1508	16	M0209
uc002xof.2	uc002loi.2	0.895876	472	509	0	M0209
uc002xog.2	uc002nyy.1	0.892502	448	1471	0	M0209
uc003aun.1	uc001llr.2	0.894389	505	1361	0	M0209
uc003aun.1	uc002tzh.2	0.894259	487	1379	0	M0209
uc003cjw.2	uc002nyy.1	0.896519	624	1370	22	M0209
uc003cjw.2	uc002xof.2	0.896006	519	1269	0	M0209
uc003cjy.2	uc001hda.1	0.890686	598	1219	0	M0209
uc003cjy.2	uc001llr.2	0.891179	616	1349	51	M0209
uc003cjz.2	uc002cye.2	0.891965	658	1351	7	M0209
uc003cjz.2	uc002lmp.2	0.892278	585	1353	0	M0209
uc003dst.2	uc002pul.2	0.893443	496	1489	0	M0209
uc003dst.2	uc002tzh.2	0.898086	343	1530	0	M0209
uc003fmc.2	uc002tzh.2	0.89211	479	1120	0	M0209
uc003ipx.2	uc002lmp.2	0.893446	666	157	0	M0209
uc003nmy.1	uc001cis.2	0.890944	588	1382	0	M0209
uc003nmy.1	uc002lmp.2	0.892894	592	1378	0	M0209
uc003nmy.1	uc002nyy.1	0.897807	603	1405	1	M0209
uc003nnf.2	uc002llq.2	0.894075	644	1344	28	M0209
uc003nnf.2	uc003cjw.2	0.898984	633	1363	20	M0209
uc003nnf.2	uc003cjy.2	0.898818	597	1410	9	M0209
uc003nnf.2	uc003fmc.2	0.893604	584	1337	2	M0209
uc004bgq.2	uc003nnf.2	0.897833	578	1337	0	M0209
uc004dzg.3	uc002dmu.2	0.895551	473	1523	0	M0209
uc004dzg.3	uc002wbq.2	0.895029	643	1184	0	M0209
uc004dzg.3	uc002xku.2	0.892406	529	1368	0	M0209
uc004dzg.3	uc003dca.3	0.897149	828	1187	1	M0209
uc004elk.2	uc001hbr.2	0.898767	544	1283	0	M0209
uc004elk.2	uc001kds.2	0.892131	575	1313	0	M0209
uc004elk.2	uc002pul.2	0.893784	567	1376	0	M0209
uc004elk.2	uc003dca.3	0.894797	659	1153	0	M0209
uc004elk.2	uc003kxv.2	0.894996	618	1272	0	M0209
uc004elk.2	uc003nmy.1	0.899146	585	1391	0	M0209
uc004elk.2	uc003nnf.2	0.895928	335	1339	0	M0209
uc004eob.1	uc002lml.2	0.899074	660	1235	0	M0209
uc004eob.1	uc003cjy.2	0.893845	611	1225	0	M0209
uc009yaj.1	uc001hbr.2	0.894359	506	1252	0	M0209
uc009yaj.1	uc001zpr.1	0.891346	629	970	0	M0209
uc009yaj.1	uc003cju.2	0.894414	483	1171	0	M0209
uc009yaj.1	uc003cjy.2	0.893526	504	1327	0	M0209
uc009yaj.1	uc003dss.2	0.892615	394	1195	0	M0209
uc009yrp.2	uc003nmy.1	0.896243	620	1378	18	M0209
uc010dhp.1	uc002nyy.1	0.898924	596	1386	0	M0209
uc010dhp.1	uc003cjy.2	0.89025	571	1308	0	M0209
uc010dqz.2	uc002nyy.1	0.896961	643	1341	0	M0209
uc010dqz.2	uc003nmy.1	0.892998	618	1384	14	M0209
uc010gim.2	uc002tzh.2	0.897292	479	1293	0	M0209
uc010gim.2	uc009yaj.1	0.897973	521	1232	0	M0209
uc010hht.2	uc002xof.2	0.891483	437	1250	0	M0209
uc010mdd.1	uc002llq.2	0.897548	529	1219	0	M0209
uc010mdd.1	uc002lml.2	0.899958	638	1340	38	M0209
uc010mdd.1	uc003dca.3	0.894535	390	928	0	M0209
uc010mdd.1	uc003dst.2	0.891076	343	1479	0	M0209
uc010mdd.1	uc003nmy.1	0.898832	594	1409	13	M0209
uc010mdd.1	uc004dzg.3	0.895691	655	1340	21	M0209
uc010mdd.1	uc010hht.2	0.895681	677	1337	2	M0209
uc010mvq.1	uc002nyy.1	0.898019	618	1328	3	M0209
uc010mvq.1	uc003nnf.2	0.896369	588	1344	1	M0209
uc010phq.1	uc001cis.2	0.892149	673	1134	0	M0209
uc010phq.1	uc002cye.2	0.896396	908	1108	0	M0209
uc010rll.1	uc001llr.2	0.891789	667	1052	0	M0209
uc010xfd.1	uc001hda.1	0.898625	684	1144	0	M0209
uc010xfd.1	uc001kds.2	0.891751	581	1325	0	M0209
uc010xfd.1	uc003xrc.2	0.895151	726	1256	34	M0209
uc011dlw.1	uc002nyy.1	0.893043	585	1382	0	M0209
uc011lic.1	uc003cjw.2	0.895288	620	1246	0	M0209
uc011ltm.1	uc003cjz.2	0.891069	659	1355	2	M0209
uc011ltm.1	uc003nnf.2	0.898108	660	1339	17	M0209
uc002dmu.2	uc001kds.2	0.884781	488	1524	4	M0209
uc002llq.2	uc001hda.1	0.887052	608	895	0	M0209
uc002lml.2	uc001ngy.2	0.887213	616	1274	0	M0209
uc002lml.2	uc001qil.2	0.883503	612	1230	0	M0209
uc002lml.2	uc001zpr.1	0.889375	608	1268	0	M0209
uc002lml.2	uc001zpt.1	0.888735	571	1248	0	M0209
uc002lmp.2	uc001hbr.2	0.882053	498	1183	0	M0209
uc002nyy.1	uc001hcr.2	0.883128	617	1348	0	M0209
uc002nyy.1	uc002jvk.2	0.888238	516	1494	6	M0209
uc002nyy.1	uc002jvq.2	0.885216	636	1320	1	M0209
uc002stx.1	uc002jvk.2	0.881761	519	1479	1	M0209
uc002stx.1	uc002lml.2	0.885435	676	1243	1	M0209
uc002sxk.3	uc002nyy.1	0.881938	565	1392	1	M0209
uc002tzh.2	uc001fpn.1	0.88687	848	1165	3	M0209
uc002tzh.2	uc001qil.2	0.883479	645	1120	0	M0209
uc002tzh.2	uc001zpt.1	0.884804	850	1154	12	M0209
uc002ues.2	uc001hbr.2	0.886835	647	1192	0	M0209
uc002ues.2	uc002dmu.2	0.886677	491	1504	1	M0209
uc002ues.2	uc002nyy.1	0.88859	638	1322	0	M0209
uc002wbq.2	uc002lml.2	0.888666	680	1230	0	M0209
uc002xku.2	uc001hbr.2	0.881436	512	1354	0	M0209
uc002xof.2	uc002llq.2	0.883947	551	1047	0	M0209
uc002xog.2	uc001vyf.2	0.882334	579	1263	0	M0209
uc002xog.2	uc001zpt.1	0.882024	622	1215	0	M0209
uc002xog.2	uc002xof.2	0.884298	417	1180	0	M0209
uc003aun.1	uc002xof.2	0.882862	438	1307	0	M0209
uc003cju.2	uc001hbr.2	0.883025	457	1286	0	M0209
uc003cju.2	uc002pul.2	0.887274	589	1238	0	M0209
uc003cjw.2	uc001hda.1	0.887551	626	1214	0	M0209
uc003cjw.2	uc002pul.2	0.883013	560	1360	0	M0209
uc003cjw.2	uc002ues.2	0.884136	600	1221	0	M0209
uc003cjw.2	uc002xku.2	0.882629	527	1369	0	M0209
uc003cjy.2	uc002pul.2	0.888192	556	1365	0	M0209
uc003cjz.2	uc002xof.2	0.885938	620	1367	29	M0209
uc003dca.3	uc003cjy.2	0.889902	544	1222	0	M0209
uc003dca.3	uc003cjz.2	0.886152	659	1352	5	M0209
uc003dss.2	uc002tzh.2	0.889773	407	1293	0	M0209
uc003dst.2	uc001zpr.1	0.889612	582	1380	0	M0209
uc003dst.2	uc002xof.2	0.889165	347	1372	0	M0209
uc003fgx.2	uc001hbr.2	0.883931	607	1178	0	M0209
uc003fgx.2	uc003cju.2	0.889019	561	880	0	M0209
uc003fmc.2	uc001llr.2	0.887743	567	1051	0	M0209
uc003ipx.2	uc003cjw.2	0.884874	606	1237	0	M0209
uc003kxv.2	uc003cjy.2	0.883353	519	1353	0	M0209
uc003nmy.1	uc002lml.2	0.882019	613	1395	8	M0209
uc003nmy.1	uc002tzh.2	0.88694	607	1395	14	M0209
uc003nmy.1	uc003fgx.2	0.888158	595	1378	2	M0209
uc003nnf.2	uc001hsk.2	0.885591	663	1337	16	M0209
uc003nnf.2	uc002pul.2	0.883953	592	1417	7	M0209
uc003nnf.2	uc002xog.2	0.882289	447	1467	0	M0209
uc003nnf.2	uc003ipx.2	0.889925	643	1352	21	M0209
uc003xrc.2	uc001kds.2	0.884287	580	1132	0	M0209
uc003xrc.2	uc003cjy.2	0.887948	644	1340	32	M0209
uc004bgq.2	uc002dmu.2	0.881444	457	1504	0	M0209
uc004dzg.3	uc002loi.2	0.881064	616	1196	0	M0209
uc004dzg.3	uc003cjw.2	0.881475	554	1361	0	M0209
uc004dzg.3	uc003cjy.2	0.882779	596	1393	27	M0209
uc004dzg.3	uc003fgx.2	0.88727	818	1195	3	M0209
uc004elk.2	uc001hda.1	0.884226	683	1147	0	M0209
uc004elk.2	uc003cju.2	0.885072	405	1269	0	M0209
uc004elk.2	uc003cjy.2	0.88223	578	1378	0	M0209
uc004elk.2	uc003xrc.2	0.881055	646	1261	0	M0209
uc004eob.1	uc001hbr.2	0.888918	643	1188	0	M0209
uc004eob.1	uc002jvk.2	0.883388	524	1476	16	M0209
uc004eob.1	uc003nmy.1	0.883433	624	1379	13	M0209
uc009yaj.1	uc002pul.2	0.880377	607	1227	0	M0209
uc009yaj.1	uc003cjw.2	0.886051	512	1301	0	M0209
uc009yaj.1	uc003dst.2	0.880691	347	1467	0	M0209
uc010dhp.1	uc003nnf.2	0.882235	602	1398	16	M0209
uc010dqz.2	uc001hbr.2	0.885292	757	1236	23	M0209
uc010dqz.2	uc004elk.2	0.882497	671	1215	0	M0209
uc010gim.2	uc002nyy.1	0.881978	550	1366	0	M0209
uc010hht.2	uc001hda.1	0.881877	496	1155	0	M0209
uc010hht.2	uc001hsk.2	0.88773	493	1155	0	M0209
uc010hht.2	uc002lml.2	0.881325	467	1418	0	M0209
uc010hht.2	uc002pul.2	0.888172	661	1352	3	M0209
uc010hht.2	uc002tzh.2	0.882068	448	1386	0	M0209
uc010hht.2	uc009yrp.2	0.881797	418	1156	0	M0209
uc010mdd.1	uc003fgx.2	0.882796	378	921	0	M0209
uc010mvq.1	uc002tzh.2	0.88027	661	1142	0	M0209
uc010phq.1	uc010dqz.2	0.887268	837	1171	8	M0209
uc010phq.1	uc010mdd.1	0.885221	697	1290	29	M0209
uc010rll.1	uc003nnf.2	0.888586	662	1338	16	M0209
uc010xfd.1	uc001vyf.2	0.884435	588	1229	0	M0209
uc010xfd.1	uc001zpt.1	0.888826	838	1168	10	M0209
uc010xfd.1	uc002ues.2	0.887091	710	1158	0	M0209
uc010xfd.1	uc003cjy.2	0.88169	604	1381	31	M0209
uc010xfd.1	uc004dzg.3	0.883519	640	1346	30	M0209
uc010xfd.1	uc004elk.2	0.88208	585	1288	0	M0209
uc010xfd.1	uc010dhp.1	0.884106	629	1268	0	M0209
uc010xfd.1	uc010gim.2	0.881327	514	1285	0	M0209
uc010xfd.1	uc010mdd.1	0.882957	446	1291	0	M0209
uc010xfe.1	uc003cjw.2	0.886076	536	1221	0	M0209
uc011dlw.1	uc003nnf.2	0.883143	609	1391	16	M0209
uc011lds.1	uc002nyy.1	0.888897	342	1608	0	M0209
uc001hbr.2	uc001cis.2	0.878992	667	1221	0	M0209
uc001vyf.2	uc001hbr.2	0.87123	567	1256	0	M0209
uc001zpr.1	uc001hbr.2	0.873289	567	1224	0	M0209
uc002dmu.2	uc001qil.2	0.878833	457	1504	2	M0209
uc002jvk.2	uc001hbr.2	0.87144	502	1487	6	M0209
uc002jvk.2	uc001hda.1	0.877428	517	1476	0	M0209
uc002jvk.2	uc001qil.2	0.879023	480	1476	0	M0209
uc002jvk.2	uc001vyf.2	0.876098	519	1486	11	M0209
uc002lmp.2	uc001fpn.1	0.873606	606	318	0	M0209
uc002nyy.1	uc002dmv.2	0.879768	580	1381	0	M0209
uc002ohq.2	uc002lml.2	0.870736	618	1230	0	M0209
uc002ohq.2	uc002nyy.1	0.872844	642	1320	0	M0209
uc002pul.2	uc002lml.2	0.871363	587	1382	0	M0209
uc002tzh.2	uc001llr.2	0.874932	682	1296	38	M0209
uc002tzh.2	uc002hyl.1	0.87511	532	1120	0	M0209
uc002ues.2	uc002lml.2	0.870359	618	1240	0	M0209
uc002wbq.2	uc002dmu.2	0.879159	467	1504	2	M0209
uc002wbq.2	uc002tzh.2	0.872407	678	1120	0	M0209
uc002xku.2	uc002dmu.2	0.877339	439	1541	0	M0209
uc002xof.2	uc001qil.2	0.878616	502	484	0	M0209
uc003aun.1	uc002lmp.2	0.879721	440	1275	0	M0209
uc003cju.2	uc002dmu.2	0.871881	477	1515	0	M0209
uc003cjw.2	uc001vyf.2	0.875407	573	1283	0	M0209
uc003cjz.2	uc001hda.1	0.87474	601	1351	0	M0209
uc003cjz.2	uc002tzh.2	0.876723	586	1414	16	M0209
uc003cjz.2	uc003cju.2	0.879704	588	1391	0	M0209
uc003cjz.2	uc003cjw.2	0.871498	552	1426	0	M0209
uc003dca.3	uc002dmu.2	0.874392	495	1504	17	M0209
uc003dca.3	uc003cjw.2	0.873697	518	1219	0	M0209
uc003dst.2	uc001hbr.2	0.876845	349	1540	0	M0209
uc003dst.2	uc002dmu.2	0.87097	356	1638	0	M0209
uc003fgx.2	uc002xof.2	0.874137	484	513	0	M0209
uc003ipx.2	uc002dmu.2	0.878338	497	1508	11	M0209
uc003kxv.2	uc001llr.2	0.876108	615	1255	0	M0209
uc003kxv.2	uc001zpt.1	0.876315	1011	926	0	M0209
uc003kxv.2	uc002lml.2	0.876792	497	1314	0	M0209
uc003kxv.2	uc002tzh.2	0.877413	490	1264	0	M0209
uc003kxv.2	uc002xku.2	0.876376	732	1154	0	M0209
uc003nmy.1	uc001hbr.2	0.870178	606	1393	17	M0209
uc003nmy.1	uc002xku.2	0.877718	561	1442	13	M0209
uc003nmy.1	uc002xof.2	0.871355	618	1382	16	M0209
uc003nmy.1	uc003cju.2	0.871016	612	1395	9	M0209
uc003nmy.1	uc003dca.3	0.870675	625	1380	11	M0209
uc003nnf.2	uc001vyf.2	0.879315	640	1363	13	M0209
uc003nnf.2	uc002stx.1	0.874594	656	1341	19	M0209
uc003nnf.2	uc003aun.1	0.871667	532	1398	0	M0209
uc003nnf.2	uc003kxv.2	0.87267	636	1359	21	M0209
uc004bgq.2	uc002nyy.1	0.873875	621	1320	1	M0209
uc004dzg.3	uc002cye.2	0.874203	830	1185	1	M0209
uc004dzg.3	uc002dmv.2	0.877606	690	1294	32	M0209
uc004dzg.3	uc002hyl.1	0.872229	426	1184	0	M0209
uc004dzg.3	uc003fmc.2	0.873568	822	1184	10	M0209
uc004dzg.3	uc004bgq.2	0.877463	713	1184	0	M0209
uc004elk.2	uc002hyl.1	0.874335	656	1147	0	M0209
uc009yaj.1	uc001zpt.1	0.879067	1078	930	8	M0209
uc009yaj.1	uc002dmu.2	0.872651	493	1512	11	M0209
uc009yaj.1	uc002dmv.2	0.875994	507	1134	0	M0209
uc009yaj.1	uc002llq.2	0.878222	540	1148	0	M0209
uc009yaj.1	uc002xog.2	0.878416	423	1331	0	M0209
uc009yaj.1	uc003aun.1	0.876971	418	1316	0	M0209
uc009ydq.2	uc001llr.2	0.873895	628	1290	1	M0209
uc009ydq.2	uc002nyy.1	0.871656	607	1400	9	M0209
uc009ydq.2	uc002tzh.2	0.874873	596	1320	0	M0209
uc009ydq.2	uc004dzg.3	0.870031	621	1346	0	M0209
uc009yrp.2	uc001llr.2	0.879315	406	1057	0	M0209
uc009yrp.2	uc003cjw.2	0.875243	451	1216	0	M0209
uc010dhp.1	uc001hbr.2	0.875725	610	1286	0	M0209
uc010dhp.1	uc002lml.2	0.873514	604	1327	0	M0209
uc010dhp.1	uc004dzg.3	0.878893	293	1294	0	M0209
uc010dqz.2	uc001llr.2	0.876732	864	1150	2	M0209
uc010dqz.2	uc003nnf.2	0.874745	658	1343	15	M0209
uc010gim.2	uc004dzg.3	0.87009	521	1335	0	M0209
uc010hht.2	uc002wbq.2	0.874548	569	1155	0	M0209
uc010mdd.1	uc001hbr.2	0.875641	281	1308	0	M0209
uc010mdd.1	uc001llr.2	0.877313	701	1272	43	M0209
uc010mdd.1	uc001ngy.2	0.873527	422	955	0	M0209
uc010mdd.1	uc002dmu.2	0.876309	487	1517	12	M0209
uc010mdd.1	uc002pul.2	0.878348	754	1260	2	M0209
uc010mdd.1	uc002xog.2	0.875291	525	1374	0	M0209
uc010mdd.1	uc003cjy.2	0.872904	631	1349	36	M0209
uc010mdd.1	uc003dss.2	0.873678	360	1213	0	M0209
uc010mdd.1	uc004eob.1	0.877012	364	942	0	M0209
uc010phq.1	uc001hsk.2	0.870669	647	1106	0	M0209
uc010phq.1	uc001kds.2	0.876076	583	1322	0	M0209
uc010phq.1	uc002lml.2	0.870303	663	1327	26	M0209
uc010phq.1	uc002lmp.2	0.875683	559	1112	0	M0209
uc010phq.1	uc002tzh.2	0.877931	690	1292	34	M0209
uc010phq.1	uc003cjw.2	0.874485	646	1341	29	M0209
uc010phq.1	uc003dca.3	0.877419	625	1116	0	M0209
uc010phq.1	uc003xrc.2	0.878093	730	1249	37	M0209
uc010phq.1	uc009yaj.1	0.873654	554	1259	0	M0209
uc010xfd.1	uc002hyl.1	0.87979	865	1144	7	M0209
uc010xfd.1	uc010hht.2	0.872345	446	1398	0	M0209
uc010xfe.1	uc003cjy.2	0.878041	483	1222	0	M0209
uc010zdf.1	uc002lml.2	0.872983	611	1271	0	M0209
uc011dlw.1	uc002lml.2	0.875507	577	1324	0	M0209
uc011lds.1	uc003cjw.2	0.87071	472	1527	0	M0209
uc011lds.1	uc003nnf.2	0.876479	362	1620	0	M0209
uc011lic.1	uc001hbr.2	0.875206	622	1214	0	M0209
uc011lic.1	uc002dmu.2	0.878611	491	1505	2	M0209
uc011lic.1	uc002jvk.2	0.872693	523	1482	11	M0209
uc011lic.1	uc003cjy.2	0.87714	572	1253	0	M0209
uc011ltm.1	uc002jvk.2	0.878043	519	1478	19	M0209
uc011ltm.1	uc003cjy.2	0.873301	430	1224	0	M0209
uc001hsk.2	uc001fpn.1	0.867185	699	292	0	M0209
uc001hsk.2	uc001hbr.2	0.862091	651	1177	0	M0209
uc001kds.2	uc001fpn.1	0.869802	624	835	1	M0209
uc001kds.2	uc001hbr.2	0.860958	560	1317	0	M0209
uc002cye.2	uc001llr.2	0.86024	963	1053	0	M0209
uc002jvk.2	uc001kds.2	0.867562	498	1506	12	M0209
uc002jvk.2	uc002cye.2	0.861739	523	1477	16	M0209
uc002lml.2	uc001hcr.2	0.867533	600	1268	0	M0209
uc002lml.2	uc002jvq.2	0.866063	621	1230	0	M0209
uc002loi.2	uc001llr.2	0.863919	678	1075	0	M0209
uc002loi.2	uc002llq.2	0.863731	566	917	0	M0209
uc002mot.1	uc001fpn.1	0.861412	742	351	0	M0209
uc002nyy.1	uc001hbr.2	0.867412	628	1361	27	M0209
uc002pul.2	uc001hbr.2	0.867957	565	1371	0	M0209
uc002pul.2	uc001llr.2	0.869021	615	1270	0	M0209
uc002pul.2	uc002jvk.2	0.863161	502	1501	13	M0209
uc002stx.1	uc001hbr.2	0.864852	665	1185	0	M0209
uc002xku.2	uc002lml.2	0.860637	514	1379	0	M0209
uc002xog.2	uc001llr.2	0.86399	405	1376	0	M0209
uc002xog.2	uc002mot.1	0.861821	643	1168	0	M0209
uc002xog.2	uc002tzh.2	0.86746	430	1404	0	M0209
uc003aun.1	uc002llq.2	0.862691	485	1352	0	M0209
uc003cju.2	uc001llr.2	0.862241	494	1222	0	M0209
uc003cju.2	uc002cye.2	0.86485	570	867	0	M0209
uc003cjw.2	uc002cye.2	0.864847	563	1216	0	M0209
uc003cjw.2	uc002stx.1	0.867436	660	1225	0	M0209
uc003cjy.2	uc001fpn.1	0.868831	475	1247	0	M0209
uc003cjy.2	uc002dmv.2	0.869644	659	1334	23	M0209
uc003cjy.2	uc002stx.1	0.867691	623	1225	0	M0209
uc003cjy.2	uc002wbq.2	0.868949	610	1219	0	M0209
uc003cjz.2	uc003cjy.2	0.868308	570	1427	19	M0209
uc003dss.2	uc001llr.2	0.865357	404	1265	0	M0209
uc003dss.2	uc002xof.2	0.869691	376	1029	0	M0209
uc003dss.2	uc003cjw.2	0.860352	528	1336	0	M0209
uc003dst.2	uc002xku.2	0.862654	286	1480	0	M0209
uc003fgx.2	uc003cjy.2	0.8616	503	1222	0	M0209
uc003fmc.2	uc001hbr.2	0.864712	548	1177	0	M0209
uc003fmc.2	uc002lml.2	0.865719	535	1230	0	M0209
uc003ipx.2	uc003aun.1	0.863587	547	1293	0	M0209
uc003kxv.2	uc002jvk.2	0.863706	507	1490	0	M0209
uc003kxv.2	uc002xof.2	0.868853	461	1004	0	M0209
uc003kxv.2	uc003cjw.2	0.8678	492	1323	0	M0209
uc003nmy.1	uc002llq.2	0.860409	570	1389	0	M0209
uc003nmy.1	uc002ues.2	0.86425	610	1378	2	M0209
uc003nnf.2	uc001ngy.2	0.860681	623	1368	25	M0209
uc003nnf.2	uc002cye.2	0.863856	662	1338	16	M0209
uc003nnf.2	uc002sxk.3	0.862816	553	1391	1	M0209
uc004bgq.2	uc002lml.2	0.862018	622	1230	0	M0209
uc004bgq.2	uc002tzh.2	0.866475	653	1120	0	M0209
uc004dzg.3	uc002ohq.2	0.863153	664	1184	0	M0209
uc004dzg.3	uc003kxv.2	0.866325	538	1322	0	M0209
uc004elk.2	uc001hsk.2	0.867377	669	1147	0	M0209
uc004elk.2	uc002mot.1	0.868652	646	1166	0	M0209
uc004elk.2	uc002ues.2	0.866207	655	1167	0	M0209
uc004elk.2	uc003cjz.2	0.864161	578	1409	0	M0209
uc004elk.2	uc004dzg.3	0.861844	588	1363	0	M0209
uc009yaj.1	uc002jvk.2	0.864397	519	1483	14	M0209
uc009yaj.1	uc004elk.2	0.868427	604	1241	0	M0209
uc009ydq.2	uc002lml.2	0.860463	597	1359	0	M0209
uc009ydq.2	uc002lmp.2	0.868995	612	1084	1	M0209
uc009yrp.2	uc002xog.2	0.860678	367	1146	0	M0209
uc009yrp.2	uc003cjz.2	0.86487	659	1354	3	M0209
uc009yrp.2	uc004elk.2	0.862933	388	1151	0	M0209
uc010dhp.1	uc003cjz.2	0.869172	611	1404	1	M0209
uc010gim.2	uc003cjy.2	0.862653	451	1370	0	M0209
uc010hht.2	uc001kds.2	0.866164	348	1324	0	M0209
uc010hht.2	uc001llr.2	0.867736	503	1359	0	M0209
uc010hht.2	uc002mot.1	0.863563	466	1172	0	M0209
uc010hht.2	uc002stx.1	0.860719	588	1165	0	M0209
uc010hht.2	uc003cju.2	0.863555	450	1419	0	M0209
uc010hht.2	uc003nnf.2	0.865101	550	1442	24	M0209
uc010mvq.1	uc002lml.2	0.862685	630	1245	0	M0209
uc010phq.1	uc002nyy.1	0.867791	629	1364	23	M0209
uc010phq.1	uc002ues.2	0.865541	629	1124	0	M0209
uc010phq.1	uc002xof.2	0.86693	487	1175	0	M0209
uc010phq.1	uc003cjy.2	0.862975	603	1374	39	M0209
uc010phq.1	uc004dzg.3	0.861677	634	1343	39	M0209
uc010phq.1	uc004elk.2	0.860214	623	1303	0	M0209
uc010phq.1	uc004eob.1	0.869664	669	1122	0	M0209
uc010rll.1	uc001hbr.2	0.864293	584	1178	0	M0209
uc010rll.1	uc002llq.2	0.867349	554	896	0	M0209
uc010rll.1	uc002xof.2	0.862681	483	484	0	M0209
uc010rll.1	uc009yaj.1	0.863596	523	821	0	M0209
uc010xfd.1	uc001fpn.1	0.864	785	1184	47	M0209
[truncated: 12,910 more rows]
