# Supplementary material for: Discovery and validation of a glioblastoma co-expressed gene module
Source: Oncotarget. 2018 Jan 13;9(13):10995–1008. doi: 10.18632/oncotarget.24228 (PMC5834250; doi:10.18632/oncotarget.24228)
Supplement: Supplementary file 3 [file oncotarget-09-10995-s003.xlsx]

## Sheet: SuppTable2
Supplementary Table 2. Brain Network Edge List.
Source	Target	Spearman_Correlation	Cluster_Samples	Missing_Samples	Cluster_Outliers	Module
ENST00000437547.5	ENST00000427181.5	1	64	140	0	M0001
ENST00000448391.5	ENST00000442721.1	1	65	139	0	M0001
ENST00000442721.1	ENST00000427181.5	0.999038	64	140	0	M0001
ENST00000442721.1	ENST00000437547.5	0.999038	64	140	0	M0001
ENST00000448391.5	ENST00000427181.5	0.999038	64	140	0	M0001
ENST00000448391.5	ENST00000437547.5	0.999038	64	140	0	M0001
ENST00000440149.1	ENST00000429583.5	1	34	169	1	M0002
ENST00000429583.5	ENST00000427612.5	0.998167	34	169	1	M0002
ENST00000440149.1	ENST00000427612.5	0.998167	34	169	1	M0002
ENST00000434785.5	ENST00000427612.5	0.923911	34	169	1	M0002
ENST00000434785.5	ENST00000429583.5	0.922078	34	169	1	M0002
ENST00000440149.1	ENST00000434785.5	0.922078	34	169	1	M0002
ENST00000612291.2	ENST00000328600.2	1	35	168	1	M0003
ENST00000625327.1	ENST00000328600.2	1	35	168	1	M0003
ENST00000625327.1	ENST00000612291.2	1	37	166	1	M0003
ENST00000631961.1	ENST00000613481.1	1	38	166	0	M0004
ENST00000631961.1	ENST00000475815.5	-0.894747	40	163	1	M0004
ENST00000613481.1	ENST00000475815.5	-0.886842	39	165	0	M0004
ENST00000455957.5	ENST00000414460.5	1	92	111	1	M0005
ENST00000414460.5	ENST00000412040.5	0.978993	92	112	0	M0005
ENST00000455957.5	ENST00000412040.5	0.978993	92	112	0	M0005
ENST00000435219.5	ENST00000412040.5	0.95626	92	112	0	M0005
ENST00000435219.5	ENST00000414460.5	0.956136	92	111	1	M0005
ENST00000455957.5	ENST00000435219.5	0.956164	93	111	0	M0005
ENST00000456286.5	ENST00000427281.5	1	119	85	0	M0006
ENST00000427281.5	ENST00000416755.5	0.998398	119	85	0	M0006
ENST00000456286.5	ENST00000416755.5	0.998398	119	85	0	M0006
ENST00000478114.1	ENST00000468188.1	1	49	154	1	M0007
ENST00000490255.1	ENST00000468188.1	0.998367	49	154	1	M0007
ENST00000490255.1	ENST00000478114.1	0.998367	49	154	1	M0007
ENST00000498561.1	ENST00000469319.1	1	116	86	2	M0008
ENST00000483607.1	ENST00000469319.1	0.999077	116	86	2	M0008
ENST00000498561.1	ENST00000483607.1	0.994395	119	85	0	M0008
ENST00000487013.1	ENST00000469319.1	0.987145	116	86	2	M0008
ENST00000487013.1	ENST00000483607.1	0.982076	118	86	0	M0008
ENST00000498561.1	ENST00000487013.1	0.987554	118	86	0	M0008
ENST00000474111.1	ENST00000469319.1	0.966449	114	88	2	M0008
ENST00000483607.1	ENST00000474111.1	0.963419	117	87	0	M0008
ENST00000498561.1	ENST00000474111.1	0.966927	117	87	0	M0008
ENST00000487013.1	ENST00000474111.1	0.954131	116	88	0	M0008
ENST00000414455.5	ENST00000413655.5	0.999408	97	107	0	M0009
ENST00000427126.5	ENST00000375789.6	0.990756	97	107	0	M0009
ENST00000427126.5	ENST00000413655.5	0.98405	97	107	0	M0009
ENST00000427126.5	ENST00000414455.5	0.983339	97	107	0	M0009
ENST00000413655.5	ENST00000375789.6	0.976962	97	107	0	M0009
ENST00000414455.5	ENST00000375789.6	0.976133	97	107	0	M0009
ENST00000451411.5	ENST00000413655.5	0.979327	96	107	1	M0009
ENST00000451411.5	ENST00000414455.5	0.978486	96	107	1	M0009
ENST00000451411.5	ENST00000375789.6	0.951194	96	107	1	M0009
ENST00000451411.5	ENST00000427126.5	0.956837	96	107	1	M0009
ENST00000417541.6	ENST00000376751.7	0.998079	148	54	2	M0010
ENST00000451425.6	ENST00000376751.7	0.986765	149	52	3	M0010
ENST00000451425.6	ENST00000417541.6	0.984577	148	54	2	M0010
ENST00000421774.1	ENST00000419485.1	0.999906	139	65	0	M0011
ENST00000448941.1	ENST00000419485.1	0.954017	139	65	0	M0011
ENST00000448941.1	ENST00000421774.1	0.954012	139	65	0	M0011
ENST00000422802.5	ENST00000412755.5	0.99866	76	128	0	M0012
ENST00000438785.5	ENST00000412755.5	0.99877	76	128	0	M0012
ENST00000438785.5	ENST00000422802.5	0.999891	76	128	0	M0012
ENST00000431426.5	ENST00000412408.5	0.996741	51	153	0	M0013
ENST00000421410.5	ENST00000412408.5	0.962527	51	153	0	M0013
ENST00000431426.5	ENST00000421410.5	0.965786	51	153	0	M0013
ENST00000433836.1	ENST00000419171.1	0.998009	51	151	2	M0014
ENST00000453442.1	ENST00000419171.1	0.997828	51	151	2	M0014
ENST00000453442.1	ENST00000433836.1	0.999819	51	151	2	M0014
ENST00000434173.1	ENST00000432740.1	0.992941	92	112	0	M0015
ENST00000503920.1	ENST00000432740.1	0.992987	93	111	0	M0015
ENST00000503920.1	ENST00000434173.1	0.999276	92	112	0	M0015
ENST00000438168.5	ENST00000437257.5	0.998649	103	95	6	M0016
ENST00000437257.5	ENST00000420746.1	0.974805	101	98	5	M0016
ENST00000438168.5	ENST00000420746.1	0.974211	101	98	5	M0016
ENST00000420746.1	ENST00000412022.5	0.957018	101	98	5	M0016
ENST00000437257.5	ENST00000412022.5	0.953645	102	96	6	M0016
ENST00000438168.5	ENST00000412022.5	0.955544	102	96	6	M0016
ENST00000426384.5	ENST00000420746.1	0.914793	81	119	4	M0016
ENST00000438168.5	ENST00000426384.5	0.912011	83	117	4	M0016
ENST00000437257.5	ENST00000426384.5	0.909558	82	117	5	M0016
ENST00000426384.5	ENST00000412022.5	0.89652	83	117	4	M0016
ENST00000443951.6	ENST00000375528.8	0.995228	131	73	0	M0017
ENST00000428442.6	ENST00000375528.8	0.986541	130	74	0	M0017
ENST00000443951.6	ENST00000428442.6	0.981608	130	74	0	M0017
ENST00000625479.1	ENST00000592389.1	0.995972	141	63	0	M0018
ENST00000633195.1	ENST00000592389.1	0.976349	142	62	0	M0018
ENST00000633195.1	ENST00000625479.1	0.971852	141	63	0	M0018
ENST00000628227.1	ENST00000625453.1	0.995968	31	173	0	M0019
ENST00000625453.1	ENST00000524947.1	0.981313	30	174	0	M0019
ENST00000628227.1	ENST00000524947.1	0.98629	31	173	0	M0019
ENST00000631684.1	ENST00000613927.1	0.992694	187	8	9	M0020
ENST00000613927.1	ENST00000318407.4	0.897353	184	7	13	M0020
ENST00000631684.1	ENST00000318407.4	0.887663	183	8	13	M0020
ENST00000467593.1	ENST00000461032.1	0.990698	90	114	0	M0021
ENST00000471670.1	ENST00000461032.1	0.999391	90	114	0	M0021
ENST00000471670.1	ENST00000467593.1	0.990056	90	114	0	M0021
ENST00000472450.5	ENST00000463161.5	0.993445	136	67	1	M0022
ENST00000488325.5	ENST00000472450.5	0.9229	116	87	1	M0022
ENST00000488325.5	ENST00000463161.5	0.911789	115	88	1	M0022
ENST00000482241.1	ENST00000459887.5	0.999911	137	63	4	M0023
ENST00000484168.1	ENST00000465796.1	0.998377	140	62	2	M0023
ENST00000465796.1	ENST00000459887.5	0.986648	137	63	4	M0023
ENST00000482241.1	ENST00000465796.1	0.986503	137	63	4	M0023
ENST00000484168.1	ENST00000459887.5	0.988099	137	63	4	M0023
ENST00000484168.1	ENST00000482241.1	0.988001	137	63	4	M0023
ENST00000483860.5	ENST00000480742.5	0.995172	114	88	2	M0024
ENST00000489795.5	ENST00000480742.5	0.994768	115	88	1	M0024
ENST00000489795.5	ENST00000483860.5	0.999479	115	87	2	M0024
ENST00000484693.1	ENST00000481740.1	0.997438	165	38	1	M0025
ENST00000484899.1	ENST00000481740.1	0.999946	167	36	1	M0025
ENST00000484899.1	ENST00000484693.1	0.997494	165	38	1	M0025
ENST00000488811.1	ENST00000484693.1	0.990765	165	38	1	M0025
ENST00000488811.1	ENST00000481740.1	0.988385	165	38	1	M0025
ENST00000488811.1	ENST00000484899.1	0.988441	165	38	1	M0025
ENST00000486737.5	ENST00000462008.5	0.99691	97	107	0	M0026
ENST00000488491.5	ENST00000462008.5	0.994609	97	107	0	M0026
ENST00000488491.5	ENST00000486737.5	0.997199	97	107	0	M0026
ENST00000497362.5	ENST00000462008.5	0.999829	97	107	0	M0026
ENST00000497362.5	ENST00000486737.5	0.996739	97	107	0	M0026
ENST00000497362.5	ENST00000488491.5	0.994438	97	107	0	M0026
ENST00000489167.1	ENST00000485297.1	0.991696	187	16	1	M0027
ENST00000490259.1	ENST00000485297.1	0.990153	183	19	2	M0027
ENST00000490259.1	ENST00000489167.1	0.988966	183	19	2	M0027
ENST00000490282.1	ENST00000488916.1	0.999271	84	120	0	M0028
ENST00000495780.1	ENST00000488916.1	0.996902	84	120	0	M0028
ENST00000495780.1	ENST00000490282.1	0.999089	84	120	0	M0028
ENST00000491452.5	ENST00000464396.1	0.993907	159	40	5	M0029
ENST00000484363.5	ENST00000464396.1	0.98707	159	40	5	M0029
ENST00000484363.5	ENST00000480241.5	0.984995	161	40	3	M0029
ENST00000491452.5	ENST00000480241.5	0.981106	160	40	4	M0029
ENST00000491452.5	ENST00000484363.5	0.987217	160	40	4	M0029
ENST00000480241.5	ENST00000464396.1	0.979956	159	40	5	M0029
ENST00000495978.1	ENST00000492899.1	0.999307	99	104	1	M0030
ENST00000492899.1	ENST00000481370.1	0.985785	97	105	2	M0030
ENST00000495978.1	ENST00000481370.1	0.98663	99	103	2	M0030
ENST00000492899.1	ENST00000490327.1	0.966742	99	104	1	M0030
ENST00000495978.1	ENST00000490327.1	0.967677	101	102	1	M0030
ENST00000490327.1	ENST00000481370.1	0.952183	99	103	2	M0030
ENST00000497893.5	ENST00000460398.5	0.995928	51	149	4	M0031
ENST00000490196.5	ENST00000460398.5	0.913174	52	149	3	M0031
ENST00000497893.5	ENST00000490196.5	0.904887	51	150	3	M0031
ENST00000422960.5	ENST00000383625.8	0.988321	145	55	4	M0032
ENST00000432068.5	ENST00000422960.5	0.962821	145	55	4	M0032
ENST00000432068.5	ENST00000383625.8	0.959181	145	55	4	M0032
ENST00000431091.5	ENST00000399196.1	0.985078	79	125	0	M0033
ENST00000400508.5	ENST00000399196.1	0.934595	74	130	0	M0033
ENST00000431091.5	ENST00000400508.5	0.921163	74	130	0	M0033
ENST00000622459.1	ENST00000457113.1	0.986889	139	65	0	M0034
ENST00000610503.1	ENST00000457113.1	0.967547	138	66	0	M0034
ENST00000622459.1	ENST00000610503.1	0.954615	138	66	0	M0034
ENST00000490403.1	ENST00000473596.5	0.987964	38	165	1	M0035
ENST00000473596.5	ENST00000359135.7	-0.89873	33	170	1	M0035
ENST00000490403.1	ENST00000359135.7	-0.883575	34	169	1	M0035
ENST00000454628.4	ENST00000383546.6	0.971793	81	122	1	M0036
ENST00000453513.4	ENST00000383546.6	0.96687	81	122	1	M0036
ENST00000454628.4	ENST00000453513.4	0.938211	81	122	1	M0036
ENST00000496229.5	ENST00000465599.5	0.978479	137	66	1	M0037
ENST00000496229.5	ENST00000476485.5	0.914164	134	65	5	M0037
ENST00000476485.5	ENST00000465599.5	0.905166	135	66	3	M0037
ENST00000572823.1	ENST00000240615.2	0.963642	102	102	0	M0038
ENST00000610444.2	ENST00000572823.1	0.96734	102	102	0	M0038
ENST00000610444.2	ENST00000240615.2	0.931525	102	102	0	M0038
ENST00000576159.1	ENST00000240619.2	0.963597	169	35	0	M0039
ENST00000611256.2	ENST00000576159.1	0.956001	168	35	1	M0039
ENST00000611256.2	ENST00000240619.2	0.926423	168	35	1	M0039
ENST00000628596.1	ENST00000508157.3	0.965852	88	115	1	M0040
ENST00000628596.1	ENST00000618359.1	0.953885	86	117	1	M0040
ENST00000618359.1	ENST00000508157.3	0.931469	83	118	3	M0040
ENST00000447689.1	ENST00000442624.1	0.961207	167	35	2	M0041
ENST00000447689.1	ENST00000419760.1	0.952245	163	39	2	M0041
ENST00000442624.1	ENST00000419760.1	0.909192	162	40	2	M0041
ENST00000465191.1	ENST00000461257.1	0.966015	76	125	3	M0042
ENST00000465191.1	ENST00000462875.1	0.959514	77	126	1	M0042
ENST00000462875.1	ENST00000461257.1	0.935039	77	126	1	M0042
ENST00000551684.5	ENST00000550854.5	0.96362	113	87	4	M0043
ENST00000553014.5	ENST00000551684.5	0.954923	114	87	3	M0043
ENST00000553014.5	ENST00000550854.5	0.917294	113	87	4	M0043
ENST00000438415.2	ENST00000430726.2	0.957169	144	60	0	M0044
ENST00000430726.2	ENST00000375688.4	0.941788	144	60	0	M0044
ENST00000438415.2	ENST00000375688.4	0.946939	147	57	0	M0044
ENST00000613239.1	ENST00000574656.1	0.957935	50	154	0	M0045
ENST00000574656.1	ENST00000240687.2	0.944797	51	152	1	M0045
ENST00000613239.1	ENST00000240687.2	0.908188	50	154	0	M0045
ENST00000627084.1	ENST00000602718.1	0.951533	163	40	1	M0046
ENST00000628352.1	ENST00000602718.1	0.885306	126	76	2	M0046
ENST00000628352.1	ENST00000627084.1	0.882703	126	76	2	M0046
ENST00000448222.5	ENST00000424012.5	0.953776	49	153	2	M0047
ENST00000453243.5	ENST00000448222.5	0.925098	48	154	2	M0047
ENST00000453243.5	ENST00000424012.5	0.90393	48	154	2	M0047
ENST00000619616.1	ENST00000461839.1	0.944885	82	122	0	M0048
ENST00000619616.1	ENST00000610714.1	0.933945	76	128	0	M0048
ENST00000610714.1	ENST00000461839.1	0.896679	76	128	0	M0048
ENST00000418810.1	ENST00000411707.1	1	41	162	1	M0049
ENST00000420261.1	ENST00000411707.1	1	41	162	1	M0049
ENST00000420261.1	ENST00000418810.1	1	41	162	1	M0049
ENST00000438271.1	ENST00000411707.1	1	41	162	1	M0049
ENST00000438271.1	ENST00000420261.1	1	41	162	1	M0049
ENST00000443048.1	ENST00000411707.1	0.988664	39	164	1	M0049
ENST00000443048.1	ENST00000418810.1	0.988664	39	164	1	M0049
ENST00000443048.1	ENST00000420261.1	0.988664	39	164	1	M0049
ENST00000443048.1	ENST00000438271.1	0.988664	39	164	1	M0049
ENST00000471428.1	ENST00000461053.1	0.99318	114	90	0	M0050
ENST00000487027.1	ENST00000471428.1	0.99318	114	90	0	M0050
ENST00000495300.1	ENST00000471428.1	0.995305	115	89	0	M0050
ENST00000495300.1	ENST00000461053.1	0.988174	114	90	0	M0050
ENST00000495300.1	ENST00000487027.1	0.988174	114	90	0	M0050
ENST00000479667.1	ENST00000461053.1	0.967979	113	91	0	M0050
ENST00000479667.1	ENST00000471428.1	0.964319	113	91	0	M0050
ENST00000487027.1	ENST00000479667.1	0.967979	113	91	0	M0050
ENST00000495300.1	ENST00000479667.1	0.956651	113	91	0	M0050
ENST00000491218.1	ENST00000471848.1	0.99776	104	99	1	M0051
ENST00000471848.1	ENST00000465480.1	0.9677	103	100	1	M0051
ENST00000491218.1	ENST00000465480.1	0.966283	103	100	1	M0051
ENST00000491218.1	ENST00000482312.1	0.952218	106	98	0	M0051
ENST00000482312.1	ENST00000471848.1	0.947061	104	99	1	M0051
ENST00000482312.1	ENST00000465480.1	0.914928	103	100	1	M0051
ENST00000484631.1	ENST00000464863.1	0.984938	125	78	1	M0052
ENST00000473852.1	ENST00000464863.1	0.973179	127	76	1	M0052
ENST00000493704.1	ENST00000464863.1	0.978586	127	76	1	M0052
ENST00000493704.1	ENST00000484631.1	0.972453	125	78	1	M0052
ENST00000473852.1	ENST00000465469.1	0.967291	127	76	1	M0052
ENST00000484631.1	ENST00000473852.1	0.958136	125	78	1	M0052
ENST00000493704.1	ENST00000473852.1	0.952229	127	76	1	M0052
ENST00000484631.1	ENST00000465469.1	0.933165	125	78	1	M0052
ENST00000493704.1	ENST00000465469.1	0.928002	127	76	1	M0052
ENST00000424944.2	ENST00000376049.4	0.993226	86	116	2	M0053
ENST00000383473.4	ENST00000376049.4	0.983075	86	116	2	M0053
ENST00000424944.2	ENST00000383473.4	0.986848	86	116	2	M0053
ENST00000432433.5	ENST00000416183.5	0.999508	76	125	3	M0054
ENST00000433291.5	ENST00000432466.5	0.977458	72	130	2	M0054
ENST00000433291.5	ENST00000416183.5	0.967271	74	128	2	M0054
ENST00000433291.5	ENST00000432433.5	0.966649	74	128	2	M0054
ENST00000432466.5	ENST00000416183.5	0.944917	72	130	2	M0054
ENST00000440130.5	ENST00000428728.5	0.990244	53	144	7	M0055
ENST00000440130.5	ENST00000431871.5	0.997789	54	143	7	M0055
ENST00000449396.5	ENST00000431871.5	0.998399	54	143	7	M0055
ENST00000449396.5	ENST00000440130.5	0.999466	54	143	7	M0055
ENST00000449396.5	ENST00000428728.5	0.989518	53	144	7	M0055
ENST00000447454.6	ENST00000428864.6	0.994027	51	151	2	M0056
ENST00000452407.6	ENST00000428864.6	0.999638	51	151	2	M0056
ENST00000452407.6	ENST00000447454.6	0.99539	52	151	1	M0056
ENST00000478431.1	ENST00000472412.1	0.991269	180	18	6	M0057
ENST00000479405.1	ENST00000478431.1	0.993808	180	18	6	M0057
ENST00000479405.1	ENST00000472412.1	0.976049	182	18	4	M0057
ENST00000482708.1	ENST00000478431.1	0.979872	179	18	7	M0057
ENST00000482708.1	ENST00000479405.1	0.972546	180	18	6	M0057
ENST00000498741.5	ENST00000489431.5	0.999932	141	62	1	M0058
ENST00000498741.5	ENST00000486423.5	0.966671	140	63	1	M0058
ENST00000486423.5	ENST00000461618.5	0.944175	139	63	2	M0058
ENST00000489431.5	ENST00000461618.5	0.946432	137	64	3	M0058
ENST00000498741.5	ENST00000461618.5	0.948082	139	63	2	M0058
ENST00000575654.1	ENST00000506868.1	0.983775	83	121	0	M0059
ENST00000613831.1	ENST00000575654.1	0.975045	81	123	0	M0059
ENST00000613831.1	ENST00000506868.1	0.956635	85	119	0	M0059
ENST00000624677.1	ENST00000486595.1	0.987338	63	141	0	M0060
ENST00000624903.1	ENST00000624677.1	0.967937	65	139	0	M0060
ENST00000624903.1	ENST00000486595.1	0.948073	62	142	0	M0060
ENST00000494630.5	ENST00000478678.5	0.982713	111	90	3	M0061
ENST00000498292.5	ENST00000494630.5	0.982713	111	90	3	M0061
ENST00000494630.5	ENST00000461385.5	0.959472	110	91	3	M0061
ENST00000478678.5	ENST00000461385.5	0.937661	110	91	3	M0061
ENST00000498292.5	ENST00000461385.5	0.93766	110	91	3	M0061
ENST00000482698.1	ENST00000472218.1	0.962506	185	18	1	M0062
ENST00000489474.1	ENST00000472218.1	0.961852	186	16	2	M0062
ENST00000489474.1	ENST00000482698.1	0.952183	185	18	1	M0062
ENST00000489474.1	ENST00000464602.1	0.938958	186	16	2	M0062
ENST00000482698.1	ENST00000464602.1	0.905041	185	18	1	M0062
ENST00000526214.1	ENST00000456632.1	0.912464	199	1	4	M0063
ENST00000456632.1	ENST00000421179.1	0.895972	195	2	7	M0063
ENST00000526214.1	ENST00000421179.1	0.889512	197	1	6	M0063
ENST00000523917.5	ENST00000325324.10	0.908233	194	0	10	M0064
ENST00000512560.5	ENST00000325324.10	0.883055	191	3	10	M0064
ENST00000523917.5	ENST00000512560.5	0.884212	195	3	6	M0064
ENST00000242465.3	ENST00000215631.8	0.896529	203	0	1	M0065
ENST00000597629.1	ENST00000242465.3	0.891625	196	7	1	M0065
ENST00000597629.1	ENST00000215631.8	0.887685	197	7	0	M0065
ENST00000381323.7	ENST00000353703.8	0.89197	192	0	12	M0066
ENST00000353703.8	ENST00000262294.11	0.881513	195	0	9	M0066
ENST00000381323.7	ENST00000262294.11	0.88353	192	0	12	M0066
ENST00000475381.5	ENST00000334025.2	0.894879	192	9	3	M0067
ENST00000537304.5	ENST00000334025.2	0.894667	199	0	5	M0067
ENST00000537304.5	ENST00000475381.5	0.887024	190	9	5	M0067
ENST00000520220.6	ENST00000424874.5	0.921922	32	171	1	M0068
ENST00000520220.6	ENST00000414017.5	0.901614	31	172	1	M0068
ENST00000520220.6	ENST00000433242.5	0.901614	31	172	1	M0068
ENST00000460751.1	ENST00000459844.1	0.940537	54	150	0	M0069
ENST00000468203.1	ENST00000459844.1	0.941148	56	148	0	M0069
ENST00000471441.1	ENST00000460751.1	0.940537	54	150	0	M0069
ENST00000471441.1	ENST00000468203.1	0.941148	56	148	0	M0069
ENST00000482649.1	ENST00000459844.1	0.941148	56	148	0	M0069
ENST00000482649.1	ENST00000471441.1	0.941148	56	148	0	M0069
ENST00000256433.4	ENST00000009041.11	0.930161	204	0	0	M0070
ENST00000333047.9	ENST00000009041.11	0.890671	177	21	6	M0070
ENST00000333047.9	ENST00000256433.4	0.894442	183	21	0	M0070
ENST00000432641.2	ENST00000009041.11	0.891087	197	7	0	M0070
ENST00000432641.2	ENST00000256433.4	0.885511	197	7	0	M0070
ENST00000395862.7	ENST00000262294.11	0.930193	194	0	10	M0071
ENST00000358689.8	ENST00000262294.11	0.905178	195	0	9	M0071
ENST00000395862.7	ENST00000358689.8	0.896897	198	0	6	M0071
ENST00000628798.1	ENST00000626323.1	0.931845	106	97	1	M0072
ENST00000628856.1	ENST00000628641.1	0.937869	101	102	1	M0072
ENST00000628798.1	ENST00000628641.1	0.918402	106	97	1	M0072
ENST00000628856.1	ENST00000626323.1	0.916471	101	102	1	M0072
ENST00000394522.7	ENST00000295797.4	0.918184	196	4	4	M0073
ENST00000512560.5	ENST00000295797.4	0.886758	194	3	7	M0073
ENST00000512560.5	ENST00000394522.7	0.883483	194	6	4	M0073
ENST00000311936.7	ENST00000273130.8	0.906876	196	0	8	M0074
ENST00000347635.8	ENST00000311936.7	0.9	196	0	8	M0074
ENST00000347635.8	ENST00000273130.8	0.88111	199	0	5	M0074
ENST00000358691.9	ENST00000239231.6	0.900732	204	0	0	M0075
ENST00000358691.9	ENST00000263967.3	0.892809	204	0	0	M0075
ENST00000263967.3	ENST00000239231.6	0.888096	204	0	0	M0075
ENST00000369075.7	ENST00000238497.9	0.909351	197	0	7	M0076
ENST00000373943.8	ENST00000238497.9	0.889462	197	0	7	M0076
ENST00000373943.8	ENST00000369075.7	0.880244	198	0	6	M0076
ENST00000376701.4	ENST00000297440.10	0.902944	192	8	4	M0077
ENST00000378538.7	ENST00000297440.10	0.88284	173	29	2	M0077
ENST00000603791.1	ENST00000376701.4	0.880534	195	9	0	M0077
ENST00000389902.7	ENST00000370801.7	0.901897	195	5	4	M0078
ENST00000389902.7	ENST00000314607.10	0.892911	196	5	3	M0078
ENST00000370801.7	ENST00000314607.10	0.887026	194	1	9	M0078
ENST00000616581.2	ENST00000606714.5	0.902484	201	3	0	M0079
ENST00000620233.1	ENST00000606714.5	0.901957	201	3	0	M0079
ENST00000616581.2	ENST00000356362.6	0.885567	200	3	1	M0079
ENST00000620233.1	ENST00000356362.6	0.884587	200	3	1	M0079
ENST00000298912.8	ENST00000276440.11	0.891734	199	0	5	M0080
ENST00000376573.8	ENST00000276440.11	0.890486	195	0	9	M0080
ENST00000376573.8	ENST00000298912.8	0.894866	195	0	9	M0080
ENST00000371477.3	ENST00000163416.6	0.894809	200	0	4	M0081
ENST00000514213.6	ENST00000262982.2	0.892065	190	0	14	M0081
ENST00000514213.6	ENST00000371477.3	0.895881	197	0	7	M0081
ENST00000262982.2	ENST00000163416.6	0.882862	190	0	14	M0081
ENST00000371477.3	ENST00000262982.2	0.883735	190	0	14	M0081
ENST00000378164.6	ENST00000262982.2	0.888014	190	0	14	M0081
ENST00000378164.6	ENST00000371477.3	0.885672	197	0	7	M0081
ENST00000514213.6	ENST00000163416.6	0.889379	198	0	6	M0081
ENST00000559530.1	ENST00000302806.5	0.890654	114	90	0	M0082
ENST00000605249.1	ENST00000302806.5	0.890474	132	72	0	M0082
ENST00000605249.1	ENST00000559530.1	0.894944	120	84	0	M0082
ENST00000360541.9	ENST00000275603.8	0.914866	200	0	4	M0083
ENST00000360541.9	ENST00000261416.11	0.894675	197	2	5	M0083
ENST00000275603.8	ENST00000261416.11	0.889787	198	2	4	M0083
ENST00000383234.8	ENST00000374859.2	0.997266	76	128	0	M0084
ENST00000422729.6	ENST00000374859.2	0.999973	76	128	0	M0084
ENST00000422729.6	ENST00000383234.8	0.997239	76	128	0	M0084
ENST00000444284.6	ENST00000374859.2	0.99784	76	128	0	M0084
ENST00000444284.6	ENST00000383234.8	0.999535	76	128	0	M0084
ENST00000444284.6	ENST00000422729.6	0.997813	76	128	0	M0084
ENST00000413480.5	ENST00000374859.2	0.88268	53	150	1	M0084
ENST00000422729.6	ENST00000413480.5	0.8826	53	150	1	M0084
ENST00000417566.5	ENST00000413480.5	0.999368	111	92	1	M0085
ENST00000417566.5	ENST00000414474.5	0.999351	111	92	1	M0085
ENST00000434587.5	ENST00000413480.5	0.99635	111	92	1	M0085
ENST00000434587.5	ENST00000414474.5	0.996314	111	92	1	M0085
ENST00000434587.5	ENST00000417566.5	0.995718	111	92	1	M0085
ENST00000444284.6	ENST00000414474.5	0.883728	53	150	1	M0085
ENST00000444284.6	ENST00000434587.5	0.8826	53	150	1	M0085
ENST00000555933.1	ENST00000555170.1	0.912196	201	0	3	M0086
ENST00000555170.1	ENST00000462400.1	0.898398	191	9	4	M0086
ENST00000555933.1	ENST00000462400.1	0.883146	194	9	1	M0086
ENST00000369489.9	ENST00000248564.5	0.906773	180	20	4	M0087
ENST00000279550.11	ENST00000248564.5	0.894864	193	10	1	M0087
ENST00000369489.9	ENST00000279550.11	0.887477	175	29	0	M0087
ENST00000618327.4	ENST00000339007.3	0.902959	78	126	0	M0088
ENST00000339007.3	ENST00000223423.8	0.882672	94	109	1	M0088
ENST00000618327.4	ENST00000223423.8	0.881513	69	133	2	M0088
ENST00000621586.3	ENST00000264160.8	0.905751	199	0	5	M0089
ENST00000530757.5	ENST00000264160.8	0.897673	199	0	5	M0089
ENST00000621586.3	ENST00000530757.5	0.880675	201	0	3	M0089
ENST00000327134.7	ENST00000314574.4	0.899121	203	0	1	M0090
ENST00000439174.6	ENST00000327134.7	0.880182	203	0	1	M0090
ENST00000524717.5	ENST00000327134.7	0.888253	200	0	4	M0090
ENST00000614586.1	ENST00000393567.6	0.880619	194	4	6	M0091
ENST00000614586.1	ENST00000470535.2	0.886275	35	168	1	M0091
ENST00000470535.2	ENST00000393567.6	0.887955	35	168	1	M0091
ENST00000410080.5	ENST00000371361.3	0.935886	202	0	2	M0092
ENST00000410080.5	ENST00000265138.3	0.890342	204	0	0	M0092
ENST00000371361.3	ENST00000265138.3	0.883456	202	0	2	M0092
ENST00000372106.5	ENST00000265729.6	0.907879	204	0	0	M0093
ENST00000315367.3	ENST00000222747.7	0.89232	201	0	3	M0093
ENST00000315367.3	ENST00000265729.6	0.890207	204	0	0	M0093
ENST00000372106.5	ENST00000222747.7	0.886258	201	0	3	M0093
ENST00000378438.8	ENST00000299608.6	0.933864	204	0	0	M0094
ENST00000618156.4	ENST00000299608.6	0.898438	204	0	0	M0094
ENST00000341119.9	ENST00000299608.6	0.885376	202	0	2	M0094
ENST00000378438.8	ENST00000341119.9	0.931602	202	0	2	M0095
ENST00000618156.4	ENST00000341119.9	0.897823	202	0	2	M0095
ENST00000618156.4	ENST00000378438.8	0.890859	204	0	0	M0095
ENST00000520309.5	ENST00000416335.1	0.938427	59	144	1	M0096
ENST00000416335.1	ENST00000376033.2	0.920813	163	36	5	M0096
ENST00000416335.1	ENST00000414956.1	0.923869	176	23	5	M0096
ENST00000358246.5	ENST00000339364.9	0.915802	189	15	0	M0097
ENST00000350896.3	ENST00000339364.9	0.908575	182	22	0	M0097
ENST00000368985.7	ENST00000339364.9	0.909653	196	3	5	M0097
ENST00000393262.3	ENST00000369528.9	0.917281	197	0	7	M0098
ENST00000502346.1	ENST00000369528.9	0.914278	197	0	7	M0098
ENST00000473414.5	ENST00000369528.9	0.883106	197	0	7	M0098
ENST00000473414.5	ENST00000309534.10	0.905856	197	0	7	M0099
ENST00000502346.1	ENST00000309534.10	0.900646	197	0	7	M0099
ENST00000393262.3	ENST00000309534.10	0.892466	197	0	7	M0099
ENST00000474246.1	ENST00000372106.5	0.896002	200	0	4	M0100
ENST00000474246.1	ENST00000272163.8	0.883496	200	0	4	M0100
ENST00000474246.1	ENST00000298299.3	0.88567	198	0	6	M0100
ENST00000474246.1	ENST00000374692.7	0.886759	197	0	7	M0100
ENST00000371429.3	ENST00000296577.8	0.915815	197	0	7	M0101
ENST00000371429.3	ENST00000260045.7	0.893391	197	0	7	M0101
ENST00000371429.3	ENST00000358812.8	0.891401	197	0	7	M0101
ENST00000371429.3	ENST00000262225.7	0.883273	195	0	9	M0101
ENST00000358812.8	ENST00000258457.6	0.924251	198	0	6	M0102
ENST00000296577.8	ENST00000258457.6	0.893979	198	0	6	M0102
ENST00000260045.7	ENST00000258457.6	0.882592	198	0	6	M0102
ENST00000397128.6	ENST00000258457.6	0.889475	198	0	6	M0102
ENST00000373659.3	ENST00000229330.8	0.917238	203	0	1	M0103
ENST00000373659.3	ENST00000296577.8	0.915641	202	0	2	M0103
ENST00000373659.3	ENST00000358812.8	0.91455	203	0	1	M0103
ENST00000397128.6	ENST00000373659.3	0.888157	203	0	1	M0103
ENST00000610273.5	ENST00000357412.2	0.970251	53	145	6	M0104
ENST00000357412.2	ENST00000256496.7	0.951365	172	8	24	M0104
ENST00000610273.5	ENST00000256496.7	0.944521	52	146	6	M0104
ENST00000610273.5	ENST00000327087.12	0.898134	49	146	9	M0104
ENST00000610321.4	ENST00000370788.6	0.930491	178	22	4	M0105
ENST00000370788.6	ENST00000272907.6	0.881895	173	26	5	M0105
ENST00000370788.6	ENST00000308497.8	0.883941	179	20	5	M0105
ENST00000396049.4	ENST00000263955.8	0.921327	203	0	1	M0106
ENST00000396049.4	ENST00000286298.4	0.887575	202	0	2	M0106
ENST00000396049.4	ENST00000307227.9	0.883072	204	0	0	M0106
ENST00000414017.5	ENST00000318469.2	0.924806	30	173	1	M0107
ENST00000424874.5	ENST00000318469.2	0.92792	30	173	1	M0107
ENST00000433242.5	ENST00000318469.2	0.924361	30	173	1	M0107
ENST00000424874.5	ENST00000375326.8	0.912767	33	171	0	M0107
ENST00000433242.5	ENST00000307746.8	0.911657	32	172	0	M0107
ENST00000414017.5	ENST00000307746.8	0.907626	32	172	0	M0107
ENST00000424874.5	ENST00000296795.7	0.905081	33	171	0	M0107
ENST00000424874.5	ENST00000304677.2	0.90341	33	171	0	M0107
ENST00000602172.1	ENST00000424874.5	0.905749	33	171	0	M0107
ENST00000460097.5	ENST00000424874.5	0.905425	32	171	1	M0107
ENST00000464613.1	ENST00000433242.5	0.904783	30	173	1	M0107
ENST00000414017.5	ENST00000375326.8	0.891935	31	172	1	M0107
ENST00000414017.5	ENST00000393847.5	0.892325	30	174	0	M0107
ENST00000424874.5	ENST00000282026.1	0.898062	33	171	0	M0107
ENST00000424874.5	ENST00000307746.8	0.891378	33	171	0	M0107
ENST00000424874.5	ENST00000381134.7	0.895162	32	172	0	M0107
ENST00000424874.5	ENST00000393593.7	0.896726	33	171	0	M0107
ENST00000433242.5	ENST00000367928.4	0.893661	30	174	0	M0107
ENST00000433242.5	ENST00000393847.5	0.89722	30	174	0	M0107
ENST00000602172.1	ENST00000414017.5	0.898827	32	172	0	M0107
ENST00000602172.1	ENST00000433242.5	0.891129	32	172	0	M0107
ENST00000624481.4	ENST00000424874.5	0.896775	31	173	0	M0107
ENST00000448866.5	ENST00000424874.5	0.897727	33	171	0	M0107
ENST00000460097.5	ENST00000414017.5	0.899194	31	172	1	M0107
ENST00000538610.5	ENST00000414017.5	0.892743	31	172	1	M0107
ENST00000538610.5	ENST00000433242.5	0.895566	31	172	1	M0107
ENST00000414017.5	ENST00000282026.1	0.888197	32	172	0	M0107
ENST00000414017.5	ENST00000296795.7	0.88563	32	172	0	M0107
ENST00000414017.5	ENST00000304677.2	0.884165	32	172	0	M0107
ENST00000414017.5	ENST00000367928.4	0.882981	30	174	0	M0107
ENST00000414017.5	ENST00000381134.7	0.880312	30	173	1	M0107
ENST00000414017.5	ENST00000393593.7	0.882699	32	172	0	M0107
ENST00000424874.5	ENST00000367928.4	0.888765	30	174	0	M0107
ENST00000433242.5	ENST00000282026.1	0.884532	32	172	0	M0107
ENST00000433242.5	ENST00000296795.7	0.883432	32	172	0	M0107
ENST00000433242.5	ENST00000375326.8	0.889114	31	172	1	M0107
ENST00000433242.5	ENST00000393593.7	0.881599	32	172	0	M0107
ENST00000624481.4	ENST00000414017.5	0.88921	30	174	0	M0107
ENST00000448866.5	ENST00000414017.5	0.884164	32	172	0	M0107
ENST00000460097.5	ENST00000433242.5	0.885081	31	172	1	M0107
ENST00000464613.1	ENST00000414017.5	0.88921	30	173	1	M0107
ENST00000464613.1	ENST00000424874.5	0.88893	32	172	0	M0107
ENST00000376701.4	ENST00000233202.10	0.915085	187	16	1	M0108
ENST00000376701.4	ENST00000262428.4	0.901938	195	8	1	M0108
ENST00000378538.7	ENST00000262428.4	0.904772	170	29	5	M0108
ENST00000378538.7	ENST00000233202.10	0.899143	171	33	0	M0108
ENST00000378588.4	ENST00000348564.10	0.914653	204	0	0	M0109
ENST00000378588.4	ENST00000378142.8	0.90428	190	14	0	M0109
ENST00000378142.8	ENST00000348564.10	0.899393	190	14	0	M0109
ENST00000400566.5	ENST00000378588.4	0.897449	191	12	1	M0109
ENST00000400566.5	ENST00000348564.10	0.888178	191	12	1	M0109
ENST00000557766.1	ENST00000235372.11	0.918063	204	0	0	M0110
ENST00000607232.5	ENST00000557766.1	0.903377	203	1	0	M0110
ENST00000607232.5	ENST00000536295.1	0.893347	203	1	0	M0110
ENST00000536295.1	ENST00000235372.11	0.886207	204	0	0	M0110
ENST00000617758.1	ENST00000507314.1	0.911765	35	169	0	M0111
ENST00000617758.1	ENST00000482689.5	0.908525	38	166	0	M0111
ENST00000617758.1	ENST00000482882.1	0.888988	42	162	0	M0111
ENST00000559682.1	ENST00000482689.5	0.90084	35	169	0	M0112
ENST00000559682.1	ENST00000482882.1	0.899393	39	165	0	M0112
ENST00000559682.1	ENST00000507314.1	0.891377	33	171	0	M0112
ENST00000429360.5	ENST00000301057.7	0.908697	189	7	8	M0113
ENST00000429360.5	ENST00000273062.6	0.8901	190	3	11	M0113
ENST00000301057.7	ENST00000273062.6	0.881673	187	6	11	M0113
ENST00000422003.6	ENST00000356770.8	0.890199	203	0	1	M0114
ENST00000372004.7	ENST00000356770.8	0.881191	200	0	4	M0114
ENST00000589717.1	ENST00000356770.8	0.883885	203	0	1	M0114
ENST00000609886.1	ENST00000470686.1	0.894796	32	172	0	M0115
ENST00000609886.1	ENST00000472545.6	0.885929	40	164	0	M0115
ENST00000609886.1	ENST00000559715.1	0.881016	33	171	0	M0115
ENST00000635384.1	ENST00000422321.5	0.898125	40	164	0	M0116
ENST00000623323.1	ENST00000422321.5	0.882172	44	160	0	M0116
ENST00000462527.2	ENST00000422321.5	0.88101	41	163	0	M0116
ENST00000508108.2	ENST00000422321.5	0.882354	34	170	0	M0116
ENST00000451921.5	ENST00000155840.9	0.894124	82	121	1	M0117
ENST00000451921.5	ENST00000378538.7	0.893906	82	121	1	M0117
ENST00000451921.5	ENST00000376701.4	0.883506	83	121	0	M0117
ENST00000307201.4	ENST00000155840.9	0.881693	179	22	3	M0118
ENST00000376701.4	ENST00000307201.4	0.885368	193	8	3	M0118
ENST00000378538.7	ENST00000307201.4	0.887826	173	29	2	M0118
ENST00000573499.1	ENST00000284202.8	0.913169	197	0	7	M0119
ENST00000573499.1	ENST00000351193.6	0.8911	194	0	10	M0119
ENST00000433477.3	ENST00000351193.6	0.887469	194	0	10	M0119
ENST00000376701.4	ENST00000246551.8	0.885531	165	39	0	M0120
ENST00000378538.7	ENST00000246551.8	0.88856	157	47	0	M0120
ENST00000427538.5	ENST00000376701.4	0.885184	145	58	1	M0120
ENST00000613525.4	ENST00000246551.8	0.885168	165	39	0	M0120
ENST00000286364.7	ENST00000231524.13	0.891004	204	0	0	M0121
ENST00000429029.6	ENST00000231524.13	0.894691	203	0	1	M0121
ENST00000334121.10	ENST00000231524.13	0.88726	203	0	1	M0121
ENST00000428135.7	ENST00000311180.8	0.912633	204	0	0	M0122
ENST00000428135.7	ENST00000312814.10	0.898869	204	0	0	M0122
ENST00000428135.7	ENST00000231512.4	0.887061	204	0	0	M0122
ENST00000367649.7	ENST00000288602.10	0.935088	182	21	1	M0123
ENST00000300896.8	ENST00000288602.10	0.918849	193	8	3	M0123
ENST00000361445.8	ENST00000288602.10	0.911081	194	8	2	M0123
ENST00000317827.8	ENST00000288602.10	0.905306	186	10	8	M0123
ENST00000607232.5	ENST00000443617.6	0.932407	203	1	0	M0124
ENST00000443617.6	ENST00000235372.11	0.912398	204	0	0	M0124
ENST00000531527.1	ENST00000443617.6	0.900556	178	25	1	M0124
ENST00000296615.10	ENST00000286181.7	0.92187	143	61	0	M0125
ENST00000296782.9	ENST00000286181.7	0.925385	151	53	0	M0125
ENST00000296782.9	ENST00000296615.10	0.912363	132	72	0	M0125
ENST00000298694.8	ENST00000273062.6	0.921508	192	0	12	M0126
ENST00000360507.9	ENST00000273062.6	0.893863	194	0	10	M0126
ENST00000360507.9	ENST00000298694.8	0.888836	193	0	11	M0126
ENST00000361445.8	ENST00000300896.8	0.92236	201	0	3	M0127
ENST00000361445.8	ENST00000253251.12	0.915894	200	1	3	M0127
ENST00000317827.8	ENST00000300896.8	0.900019	195	2	7	M0127
ENST00000317827.8	ENST00000253251.12	0.88019	194	3	7	M0127
ENST00000361445.8	ENST00000317827.8	0.889124	195	2	7	M0127
ENST00000579898.5	ENST00000357854.7	-0.920364	191	11	2	M0128
ENST00000316407.8	ENST00000216297.6	0.899833	195	0	9	M0128
ENST00000357854.7	ENST00000216297.6	0.898506	194	0	10	M0128
ENST00000357854.7	ENST00000316407.8	0.883872	201	0	3	M0128
ENST00000579898.5	ENST00000216297.6	-0.884117	185	11	8	M0128
ENST00000263967.3	ENST00000261537.6	0.91188	204	0	0	M0129
ENST00000360647.8	ENST00000261537.6	0.9183	204	0	0	M0129
ENST00000360647.8	ENST00000263967.3	0.903837	204	0	0	M0129
ENST00000266970.8	ENST00000258534.12	0.912506	194	6	4	M0130
ENST00000258534.12	ENST00000256951.9	0.899338	201	0	3	M0130
ENST00000266970.8	ENST00000256951.9	0.890282	195	6	3	M0130
ENST00000367405.4	ENST00000229214.8	0.915885	204	0	0	M0131
ENST00000367405.4	ENST00000309395.6	0.899087	204	0	0	M0131
ENST00000309395.6	ENST00000229214.8	0.887542	204	0	0	M0131
ENST00000409386.3	ENST00000394106.6	0.917355	151	52	1	M0132
ENST00000505478.5	ENST00000394106.6	0.881621	189	15	0	M0132
ENST00000505478.5	ENST00000409386.3	0.888438	149	54	1	M0132
ENST00000449987.6	ENST00000261973.11	0.910577	204	0	0	M0133
ENST00000359242.7	ENST00000261973.11	0.881363	204	0	0	M0133
ENST00000449987.6	ENST00000359242.7	0.88542	204	0	0	M0133
ENST00000393627.6	ENST00000367992.7	0.903482	50	153	1	M0134
ENST00000393627.6	ENST00000330793.1	0.896345	71	133	0	M0134
ENST00000393627.6	ENST00000381529.8	0.883691	60	143	1	M0134
ENSTR0000381529.8	ENST00000393627.6	0.887049	63	139	2	M0134
ENST00000394196.8	ENST00000370094.7	0.893722	202	2	0	M0135
ENST00000624361.1	ENST00000394196.8	0.892513	181	23	0	M0135
ENST00000528339.5	ENST00000394196.8	0.884248	197	7	0	M0135
ENST00000598179.1	ENST00000492581.5	0.897582	200	2	2	M0136
ENST00000561643.5	ENST00000492581.5	0.884367	199	0	5	M0136
ENST00000586392.1	ENST00000492581.5	0.884165	192	10	2	M0136
ENST00000492581.5	ENST00000485862.5	0.883413	199	1	4	M0136
ENST00000554757.1	ENST00000492581.5	0.887781	199	1	4	M0136
ENST00000531273.5	ENST00000251507.8	0.899056	197	6	1	M0137
ENST00000531273.5	ENST00000336415.8	0.895889	186	13	5	M0137
ENST00000531273.5	ENST00000376065.8	0.892793	196	6	2	M0137
ENST00000557727.1	ENST00000251507.8	-0.881584	190	13	1	M0137
ENST00000531273.5	ENST00000264447.8	0.884865	192	9	3	M0137
ENST00000527502.5	ENST00000251507.8	0.882878	167	35	2	M0138
ENST00000527502.5	ENST00000336415.8	0.888851	164	38	2	M0138
ENST00000527502.5	ENST00000376065.8	0.886566	167	35	2	M0138
ENST00000397128.6	ENST00000343255.9	0.891294	204	0	0	M0139
ENST00000402563.5	ENST00000358812.8	0.896935	204	0	0	M0139
ENST00000402563.5	ENST00000397128.6	0.880277	204	0	0	M0139
ENST00000370791.7	ENST00000251507.8	0.906161	192	11	1	M0140
ENST00000370791.7	ENST00000264447.8	0.903732	188	12	4	M0140
ENST00000370791.7	ENST00000336415.8	0.899087	183	17	4	M0140
ENST00000464071.1	ENST00000276123.7	0.905994	190	12	2	M0141
ENST00000464071.1	ENST00000359634.9	0.894661	200	1	3	M0141
ENST00000464071.1	ENST00000361189.6	0.888893	199	0	5	M0141
ENST00000464071.1	ENST00000370791.7	0.88621	189	11	4	M0141
ENST00000381337.6	ENST00000316610.6	0.889044	201	0	3	M0142
ENST00000381337.6	ENST00000361272.8	0.885648	203	0	1	M0142
ENST00000426126.6	ENST00000381337.6	0.882037	198	0	6	M0142
ENST00000370791.7	ENST00000357574.7	0.941685	188	11	5	M0143
ENST00000359634.9	ENST00000357574.7	0.925516	195	1	8	M0143
ENST00000370791.7	ENST00000359634.9	0.909348	191	11	2	M0143
ENST00000374647.9	ENST00000357574.7	0.90246	193	1	10	M0143
ENST00000456173.6	ENST00000370791.7	0.905724	164	38	2	M0143
ENST00000522568.1	ENST00000370791.7	0.90163	184	18	2	M0143
ENST00000370791.7	ENST00000276123.7	0.890687	184	19	1	M0143
ENST00000456173.6	ENST00000359634.9	0.890336	167	33	4	M0143
ENST00000522568.1	ENST00000357574.7	0.897219	187	8	9	M0143
ENST00000522568.1	ENST00000374647.9	0.890682	189	9	6	M0143
ENST00000359634.9	ENST00000276123.7	0.884578	192	12	0	M0143
ENST00000361189.6	ENST00000357574.7	0.886807	194	0	10	M0143
ENST00000456173.6	ENST00000276123.7	0.880119	165	38	1	M0143
ENST00000522568.1	ENST00000359634.9	0.889844	192	8	4	M0143
ENST00000633222.1	ENST00000381318.7	0.940003	197	0	7	M0144
ENST00000324198.10	ENST00000321505.8	0.912277	199	0	5	M0144
ENST00000381318.7	ENST00000321505.8	0.911592	195	0	9	M0144
ENST00000381318.7	ENST00000324198.10	0.910673	197	0	7	M0144
ENST00000393437.7	ENST00000381318.7	0.914198	196	0	8	M0144
ENST00000633222.1	ENST00000324198.10	0.919384	202	0	2	M0144
ENST00000324198.10	ENST00000303531.11	0.908753	196	0	8	M0144
ENST00000393437.7	ENST00000356338.10	0.904652	195	1	8	M0144
ENST00000609686.3	ENST00000324198.10	0.900005	199	0	5	M0144
ENST00000621586.3	ENST00000356338.10	0.90123	199	1	4	M0144
ENST00000633222.1	ENST00000356338.10	0.905282	198	1	5	M0144
ENST00000633222.1	ENST00000393437.7	0.90833	199	0	5	M0144
ENST00000609686.3	ENST00000381318.7	0.894647	195	0	9	M0144
ENST00000621586.3	ENST00000393437.7	0.897679	199	0	5	M0144
ENST00000381318.7	ENST00000303531.11	0.885271	192	0	12	M0144
ENST00000470487.5	ENST00000282388.3	0.912151	204	0	0	M0145
ENST00000379938.6	ENST00000282388.3	0.906288	195	8	1	M0145
ENST00000378700.7	ENST00000282388.3	0.884702	204	0	0	M0145
ENST00000531273.5	ENST00000286181.7	0.911457	182	21	1	M0146
ENST00000546893.5	ENST00000286181.7	0.917263	165	39	0	M0146
ENST00000557727.1	ENST00000286181.7	-0.89338	174	29	1	M0146
ENST00000557727.1	ENST00000531273.5	-0.883336	186	16	2	M0146
ENST00000557727.1	ENST00000546893.5	-0.88486	156	47	1	M0146
ENST00000531273.5	ENST00000296782.9	0.887384	154	50	0	M0146
ENST00000265138.3	ENST00000251047.5	0.902581	202	0	2	M0147
ENST00000371361.3	ENST00000251047.5	0.895003	202	0	2	M0147
ENST00000374379.8	ENST00000251047.5	0.896568	202	0	2	M0147
ENST00000410080.5	ENST00000251047.5	0.895474	202	0	2	M0147
ENST00000284073.6	ENST00000245479.2	0.901502	204	0	0	M0148
ENST00000470487.5	ENST00000245479.2	0.904048	204	0	0	M0148
ENST00000470487.5	ENST00000284073.6	0.902645	204	0	0	M0148
ENST00000378700.7	ENST00000245479.2	0.893629	204	0	0	M0148
ENST00000438290.2	ENST00000245479.2	0.890119	203	0	1	M0148
ENST00000378700.7	ENST00000284073.6	0.884691	204	0	0	M0148
ENST00000379938.6	ENST00000245479.2	0.888235	195	8	1	M0148
ENST00000438290.2	ENST00000378700.7	0.881131	203	0	1	M0148
ENST00000470487.5	ENST00000438290.2	0.883185	203	0	1	M0148
ENST00000299259.10	ENST00000262225.7	0.886724	202	0	2	M0149
ENST00000299259.10	ENST00000296577.8	0.883673	203	0	1	M0149
ENST00000358812.8	ENST00000299259.10	0.887331	204	0	0	M0149
ENST00000327470.4	ENST00000285518.10	0.890026	204	0	0	M0150
ENST00000397622.6	ENST00000327470.4	0.892852	203	0	1	M0150
ENST00000634752.1	ENST00000327470.4	0.895191	204	0	0	M0150
ENST00000414645.6	ENST00000337273.9	0.931262	204	0	0	M0151
ENST00000370290.7	ENST00000337273.9	0.89776	204	0	0	M0151
ENST00000370995.6	ENST00000337273.9	0.887129	204	0	0	M0151
ENST00000359591.8	ENST00000329608.10	0.951249	204	0	0	M0152
ENST00000359591.8	ENST00000162749.6	0.921224	200	2	2	M0152
ENST00000359591.8	ENST00000298694.8	0.919466	200	0	4	M0152
ENST00000326442.9	ENST00000162749.6	0.900403	197	4	3	M0152
ENST00000361505.9	ENST00000162749.6	0.909593	200	2	2	M0152
ENST00000339420.6	ENST00000329608.10	0.890355	203	0	1	M0152
ENST00000359591.8	ENST00000326442.9	0.894629	199	3	2	M0152
ENST00000373115.4	ENST00000329608.10	0.897999	204	0	0	M0152
ENST00000329608.10	ENST00000162749.6	0.884336	200	2	2	M0152
ENST00000329608.10	ENST00000298694.8	0.887281	200	0	4	M0152
ENST00000359591.8	ENST00000339420.6	0.883019	203	0	1	M0152
ENST00000361505.9	ENST00000326442.9	0.885255	199	3	2	M0152
ENST00000361505.9	ENST00000359591.8	0.885105	204	0	0	M0152
ENST00000373115.4	ENST00000359591.8	0.885177	204	0	0	M0152
ENST00000618156.4	ENST00000366639.8	0.922642	204	0	0	M0153
ENST00000618156.4	ENST00000370952.3	0.922512	201	0	3	M0153
ENST00000618156.4	ENST00000282570.3	0.891895	204	0	0	M0153
ENST00000618156.4	ENST00000379607.9	0.886757	204	0	0	M0153
ENST00000341164.8	ENST00000330342.7	0.910344	199	0	5	M0154
ENST00000330342.7	ENST00000262213.6	0.881151	204	0	0	M0154
ENST00000330342.7	ENST00000319725.9	0.885393	204	0	0	M0154
ENST00000634752.1	ENST00000330342.7	0.885287	204	0	0	M0154
ENST00000309922.6	ENST00000249356.3	0.896081	204	0	0	M0155
ENST00000329235.6	ENST00000249356.3	0.899842	204	0	0	M0155
ENST00000373014.4	ENST00000249356.3	0.89269	204	0	0	M0155
ENST00000402563.5	ENST00000309922.6	0.893752	204	0	0	M0156
ENST00000402563.5	ENST00000373014.4	0.894844	204	0	0	M0156
ENST00000402563.5	ENST00000329235.6	0.884196	204	0	0	M0156
ENST00000487519.5	ENST00000402563.5	0.91495	204	0	0	M0157
ENST00000487519.5	ENST00000343255.9	0.902414	204	0	0	M0157
ENST00000428135.7	ENST00000343255.9	0.892058	204	0	0	M0157
ENST00000402563.5	ENST00000297145.8	0.884866	204	0	0	M0157
ENST00000428135.7	ENST00000402563.5	0.888954	204	0	0	M0157
ENST00000403825.7	ENST00000262213.6	0.908332	204	0	0	M0158
ENST00000403825.7	ENST00000370290.7	0.906154	204	0	0	M0158
ENST00000403825.7	ENST00000285518.10	0.890879	204	0	0	M0158
ENST00000634752.1	ENST00000403825.7	0.895055	204	0	0	M0158
ENST00000261296.6	ENST00000259050.8	0.911226	202	0	2	M0159
ENST00000298130.4	ENST00000259050.8	0.894634	204	0	0	M0159
ENST00000315367.3	ENST00000259050.8	0.89144	204	0	0	M0159
ENST00000372106.5	ENST00000259050.8	0.896057	204	0	0	M0159
ENST00000389100.8	ENST00000373659.3	0.913445	203	0	1	M0160
ENST00000373659.3	ENST00000369681.9	0.908899	203	0	1	M0160
ENST00000373659.3	ENST00000366932.3	0.886733	203	0	1	M0160
ENST00000334705.11	ENST00000297145.8	0.901605	204	0	0	M0161
ENST00000428135.7	ENST00000334705.11	0.907723	204	0	0	M0161
ENST00000428135.7	ENST00000341285.7	0.880879	203	0	1	M0161
ENST00000358246.5	ENST00000227266.9	0.900703	188	13	3	M0162
ENST00000358246.5	ENST00000350896.3	0.905296	180	24	0	M0162
ENST00000350896.3	ENST00000227266.9	0.890294	184	19	1	M0162
ENST00000368985.7	ENST00000350896.3	0.891218	181	19	4	M0162
ENST00000350896.3	ENST00000271450.10	0.882131	185	19	0	M0162
ENST00000358246.5	ENST00000271450.10	0.882813	190	13	1	M0162
ENST00000368985.7	ENST00000227266.9	0.888703	195	0	9	M0162
ENST00000368985.7	ENST00000358246.5	0.883986	186	13	5	M0162
ENST00000369681.9	ENST00000296577.8	0.909643	203	0	1	M0163
ENST00000369681.9	ENST00000358812.8	0.892682	204	0	0	M0163
ENST00000389100.8	ENST00000229330.8	0.893244	204	0	0	M0163
ENST00000397128.6	ENST00000369681.9	0.890836	204	0	0	M0163
ENST00000369681.9	ENST00000229330.8	0.88039	204	0	0	M0163
ENST00000604423.1	ENST00000369681.9	0.887772	204	0	0	M0163
ENST00000343255.9	ENST00000334705.11	0.89482	204	0	0	M0164
ENST00000343255.9	ENST00000341285.7	0.894066	203	0	1	M0164
ENST00000402563.5	ENST00000334705.11	0.888125	204	0	0	M0164
ENST00000389100.8	ENST00000366932.3	0.894053	204	0	0	M0165
ENST00000369681.9	ENST00000366932.3	0.887377	204	0	0	M0165
ENST00000389100.8	ENST00000369681.9	0.885523	204	0	0	M0165
ENST00000261438.9	ENST00000251047.5	0.91127	202	0	2	M0166
ENST00000415083.6	ENST00000251047.5	0.904791	202	0	2	M0166
ENST00000602402.5	ENST00000251047.5	0.8906	202	0	2	M0166
ENST00000373758.4	ENST00000251047.5	0.884877	202	0	2	M0166
ENST00000375571.5	ENST00000251047.5	0.884186	202	0	2	M0166
ENST00000371666.7	ENST00000227266.9	0.914836	196	0	8	M0167
ENST00000371666.7	ENST00000234313.7	0.891008	204	0	0	M0167
ENST00000371666.7	ENST00000271450.10	0.89124	204	0	0	M0167
ENST00000371666.7	ENST00000330540.6	0.886366	179	25	0	M0167
ENST00000375571.5	ENST00000374379.8	0.914249	204	0	0	M0168
ENST00000374379.8	ENST00000261438.9	0.88996	204	0	0	M0168
ENST00000374379.8	ENST00000373758.4	0.883104	204	0	0	M0168
ENST00000376281.8	ENST00000319725.9	0.917032	192	0	12	M0169
ENST00000296666.12	ENST00000261879.9	0.904396	195	0	9	M0169
ENST00000319725.9	ENST00000261879.9	0.903677	196	0	8	M0169
ENST00000295050.11	ENST00000261879.9	0.891145	196	0	8	M0169
ENST00000262225.7	ENST00000261879.9	0.884149	196	0	8	M0169
ENST00000284202.8	ENST00000261879.9	0.883929	196	0	8	M0169
ENST00000341164.8	ENST00000261879.9	0.885024	193	0	11	M0169
ENST00000376281.8	ENST00000341164.8	0.884736	190	0	14	M0169
ENST00000379516.6	ENST00000358007.7	0.909295	194	0	10	M0170
ENST00000358007.7	ENST00000193322.7	0.888433	201	0	3	M0170
ENST00000409226.5	ENST00000358007.7	0.889035	198	4	2	M0170
ENST00000451921.5	ENST00000294507.3	0.890647	87	117	0	M0171
ENST00000451921.5	ENST00000330540.6	0.890776	85	119	0	M0171
ENST00000451921.5	ENST00000227266.9	0.88239	87	117	0	M0171
ENST00000604423.1	ENST00000395965.7	0.912288	204	0	0	M0172
ENST00000604423.1	ENST00000396128.8	0.900729	203	0	1	M0172
ENST00000422003.6	ENST00000395965.7	0.892331	204	0	0	M0172
ENST00000589717.1	ENST00000396128.8	0.898102	203	0	1	M0172
ENST00000422003.6	ENST00000396128.8	0.888777	203	0	1	M0172
ENST00000589717.1	ENST00000395965.7	0.882683	204	0	0	M0172
ENST00000323076.6	ENST00000294507.3	0.903019	197	0	7	M0173
ENST00000323076.6	ENST00000271450.10	0.88961	204	0	0	M0173
ENST00000330540.6	ENST00000323076.6	0.885927	179	25	0	M0173
ENST00000362031.8	ENST00000229330.8	0.904132	196	2	6	M0174
ENST00000422003.6	ENST00000362031.8	0.890782	196	2	6	M0174
ENST00000604423.1	ENST00000362031.8	0.881245	196	2	6	M0174
ENST00000421745.6	ENST00000319121.3	0.909538	203	1	0	M0175
ENST00000448238.2	ENST00000421745.6	0.906722	201	0	3	M0175
ENST00000421745.6	ENST00000281513.9	0.885708	199	0	5	M0175
ENST00000519209.5	ENST00000271450.10	0.898466	192	12	0	M0176
ENST00000344691.8	ENST00000271450.10	0.880886	182	21	1	M0176
ENST00000344691.8	ENST00000296140.3	0.882379	181	22	1	M0176
ENST00000519209.5	ENST00000296140.3	0.886289	191	13	0	M0176
ENST00000414645.6	ENST00000355937.8	0.925929	197	0	7	M0177
ENST00000370995.6	ENST00000355937.8	0.911056	197	0	7	M0177
ENST00000358812.8	ENST00000355937.8	0.904925	197	0	7	M0177
ENST00000370290.7	ENST00000355937.8	0.907328	197	0	7	M0177
ENST00000358812.8	ENST00000305626.5	0.919859	202	0	2	M0178
ENST00000604423.1	ENST00000305626.5	0.906578	202	0	2	M0178
ENST00000305626.5	ENST00000229330.8	0.890347	202	0	2	M0178
ENST00000305626.5	ENST00000296577.8	0.88364	201	0	3	M0178
ENST00000370290.7	ENST00000305626.5	0.880359	202	0	2	M0178
ENST00000397128.6	ENST00000305626.5	0.886115	202	0	2	M0178
ENST00000302503.7	ENST00000193322.7	0.893373	204	0	0	M0179
ENST00000302503.7	ENST00000251810.7	0.890796	204	0	0	M0179
ENST00000302503.7	ENST00000260045.7	0.892801	204	0	0	M0179
ENST00000618156.4	ENST00000264451.11	0.917542	203	0	1	M0180
ENST00000341119.9	ENST00000264451.11	0.905689	201	0	3	M0180
ENST00000378438.8	ENST00000264451.11	0.908155	203	0	1	M0180
ENST00000378438.8	ENST00000296135.10	0.90991	204	0	0	M0180
ENST00000341119.9	ENST00000262646.11	0.886384	202	0	2	M0180
ENST00000341119.9	ENST00000296135.10	0.881076	202	0	2	M0180
ENST00000378438.8	ENST00000262646.11	0.880995	204	0	0	M0180
ENST00000356940.10	ENST00000262646.11	0.901858	199	0	5	M0181
ENST00000366690.4	ENST00000262646.11	0.898065	203	0	1	M0181
ENST00000356940.10	ENST00000264451.11	0.889308	198	0	6	M0181
ENST00000393262.3	ENST00000258457.6	0.918728	197	0	7	M0182
ENST00000258457.6	ENST00000241502.8	0.904621	197	0	7	M0182
ENST00000473414.5	ENST00000258457.6	0.892343	197	0	7	M0182
ENST00000502346.1	ENST00000258457.6	0.89072	197	0	7	M0182
ENST00000435041.2	ENST00000241502.8	0.911117	197	0	7	M0183
ENST00000523638.5	ENST00000393262.3	0.89077	196	0	8	M0183
ENST00000435041.2	ENST00000393262.3	0.885076	197	0	7	M0183
ENST00000371795.4	ENST00000241502.8	0.892892	197	0	7	M0184
ENST00000393262.3	ENST00000371795.4	0.896157	197	0	7	M0184
ENST00000502346.1	ENST00000371795.4	0.897141	197	0	7	M0184
ENST00000370112.8	ENST00000267163.4	0.902008	202	0	2	M0185
ENST00000370112.8	ENST00000262120.9	0.893187	202	0	2	M0185
ENST00000370112.8	ENST00000302000.10	0.888904	202	0	2	M0185
ENST00000261707.7	ENST00000253262.8	1	33	162	9	M0186
ENST00000372782.4	ENST00000253262.8	1	32	164	8	M0186
ENST00000397899.6	ENST00000253262.8	1	37	153	14	M0186
ENST00000400671.5	ENST00000253262.8	1	31	163	10	M0186
ENST00000405093.7	ENST00000261707.7	1	36	156	12	M0186
ENST00000405093.7	ENST00000372782.4	1	33	159	12	M0186
ENST00000405093.7	ENST00000397899.6	1	38	149	17	M0186
ENST00000405093.7	ENST00000400671.5	1	32	160	12	M0186
ENST00000420045.5	ENST00000253262.8	1	31	163	10	M0186
ENST00000420045.5	ENST00000405093.7	1	32	160	12	M0186
ENST00000423059.8	ENST00000253262.8	1	31	158	15	M0186
ENST00000423059.8	ENST00000405093.7	1	32	155	17	M0186
ENST00000565624.1	ENST00000405093.7	1	36	152	16	M0186
ENST00000586703.1	ENST00000253262.8	1	30	159	15	M0186
ENST00000586703.1	ENST00000405093.7	1	30	154	20	M0186
ENST00000442244.5	ENST00000253262.8	1	31	163	10	M0186
ENST00000442244.5	ENST00000405093.7	1	32	160	12	M0186
ENST00000397899.6	ENST00000268171.7	1	32	160	12	M0187
ENST00000586703.1	ENST00000268171.7	1	33	158	13	M0187
ENST00000565624.1	ENST00000268171.7	0.914634	36	155	13	M0187
ENST00000428775.1	ENST00000383455.2	0.997829	180	21	3	M0188
ENST00000428775.1	ENST00000422962.1	0.997829	180	21	3	M0188
ENST00000612026.4	ENST00000520309.5	0.974694	49	155	0	M0188
ENST00000520309.5	ENST00000305046.12	0.974131	52	152	0	M0188
ENST00000520309.5	ENST00000475434.1	0.975009	43	160	1	M0188
ENST00000612026.4	ENST00000432252.1	0.950684	169	32	3	M0188
ENST00000520309.5	ENST00000383455.2	0.955046	56	148	0	M0188
ENST00000520309.5	ENST00000422962.1	0.955046	56	148	0	M0188
ENST00000520309.5	ENST00000428775.1	0.958402	55	149	0	M0188
ENST00000414956.1	ENST00000376033.2	0.948841	166	35	3	M0188
ENST00000432252.1	ENST00000376033.2	0.945241	166	35	3	M0188
ENST00000432252.1	ENST00000383455.2	0.94941	180	21	3	M0188
ENST00000432252.1	ENST00000414956.1	0.941142	179	22	3	M0188
ENST00000432252.1	ENST00000422962.1	0.94941	180	21	3	M0188
ENST00000432252.1	ENST00000428775.1	0.949686	179	22	3	M0188
ENST00000611707.4	ENST00000520309.5	0.945099	33	170	1	M0188
ENST00000612026.4	ENST00000428775.1	0.931617	155	47	2	M0188
ENST00000475434.1	ENST00000432252.1	0.932143	119	83	2	M0188
ENST00000428775.1	ENST00000376033.2	0.920837	155	46	3	M0188
ENST00000428775.1	ENST00000414956.1	0.921512	167	34	3	M0188
ENST00000612026.4	ENST00000383455.2	0.929503	156	46	2	M0188
ENST00000612026.4	ENST00000475434.1	0.925152	101	101	2	M0188
ENST00000613219.4	ENST00000520309.5	0.924313	59	144	1	M0188
ENST00000475434.1	ENST00000428775.1	0.92794	112	91	1	M0188
ENST00000383455.2	ENST00000376033.2	0.918576	156	45	3	M0188
ENST00000414956.1	ENST00000383455.2	0.91884	168	33	3	M0188
ENST00000422962.1	ENST00000376033.2	0.918577	156	45	3	M0188
ENST00000422962.1	ENST00000414956.1	0.91884	168	33	3	M0188
ENST00000612026.4	ENST00000376033.2	0.918843	146	58	0	M0188
ENST00000612026.4	ENST00000428759.2	0.917586	40	164	0	M0188
ENST00000612026.4	ENST00000414956.1	0.90809	154	47	3	M0188
ENST00000428759.2	ENST00000383455.2	0.89823	45	159	0	M0188
ENST00000428759.2	ENST00000422962.1	0.89823	45	159	0	M0188
ENST00000428775.1	ENST00000428759.2	0.898099	45	159	0	M0188
ENST00000432252.1	ENST00000428759.2	0.899173	47	157	0	M0188
ENST00000428759.2	ENST00000376033.2	0.887078	39	165	0	M0188
ENST00000611707.4	ENST00000376033.2	0.882748	106	97	1	M0188
ENST00000475434.1	ENST00000376033.2	0.885157	107	95	2	M0188
ENST00000475434.1	ENST00000414956.1	0.88899	114	88	2	M0188
ENST00000419261.5	ENST00000375906.5	0.971823	152	51	1	M0189
ENST00000419261.5	ENST00000416384.5	0.971627	152	51	1	M0189
ENST00000419261.5	ENST00000211377.7	0.945245	152	51	1	M0189
ENST00000471313.1	ENST00000459667.1	0.96295	54	149	1	M0190
ENST00000476714.1	ENST00000471313.1	0.96295	54	149	1	M0190
ENST00000485047.1	ENST00000471313.1	0.962951	54	149	1	M0190
ENST00000487025.1	ENST00000471313.1	0.962951	54	149	1	M0190
ENST00000325658.3	ENST00000242719.3	0.95058	204	0	0	M0191
ENST00000261427.9	ENST00000242719.3	0.912309	203	0	1	M0191
ENST00000416160.1	ENST00000242719.3	0.90635	202	0	2	M0191
ENST00000416160.1	ENST00000325658.3	0.890382	202	0	2	M0191
ENST00000325658.3	ENST00000261427.9	0.883991	203	0	1	M0191
ENST00000378538.7	ENST00000376701.4	0.953875	173	31	0	M0192
ENST00000316637.6	ENST00000264824.4	0.927545	192	11	1	M0192
ENST00000376701.4	ENST00000264824.4	0.924168	193	11	0	M0192
ENST00000376701.4	ENST00000316637.6	0.924753	192	9	3	M0192
ENST00000378538.7	ENST00000316637.6	0.922577	174	29	1	M0192
ENST00000378538.7	ENST00000357503.2	0.920736	172	32	0	M0192
ENST00000613525.4	ENST00000378538.7	0.924109	174	30	0	M0192
ENST00000357503.2	ENST00000264824.4	0.913648	190	14	0	M0192
ENST00000376701.4	ENST00000357503.2	0.910264	190	14	0	M0192
ENST00000379953.6	ENST00000378538.7	0.914086	174	29	1	M0192
ENST00000613525.4	ENST00000155840.9	0.910613	179	23	2	M0192
ENST00000613525.4	ENST00000264824.4	0.918329	192	11	1	M0192
ENST00000613525.4	ENST00000289473.8	0.916963	176	28	0	M0192
ENST00000613525.4	ENST00000376701.4	0.919021	191	10	3	M0192
ENST00000376701.4	ENST00000303127.11	0.9084	190	8	6	M0192
ENST00000377795.7	ENST00000316637.6	0.900889	198	1	5	M0192
ENST00000377795.7	ENST00000374640.8	0.900168	192	7	5	M0192
ENST00000378538.7	ENST00000155840.9	0.906	168	36	0	M0192
ENST00000378538.7	ENST00000264824.4	0.905395	172	32	0	M0192
ENST00000378538.7	ENST00000289473.8	0.900303	159	45	0	M0192
ENST00000378538.7	ENST00000377795.7	0.902834	175	29	0	M0192
ENST00000613525.4	ENST00000316637.6	0.900355	195	4	5	M0192
ENST00000264824.4	ENST00000155840.9	0.898917	178	26	0	M0192
ENST00000303127.11	ENST00000264824.4	0.899867	187	10	7	M0192
ENST00000316637.6	ENST00000155840.9	0.897006	180	22	2	M0192
ENST00000376701.4	ENST00000155840.9	0.898265	180	24	0	M0192
ENST00000377795.7	ENST00000373113.7	0.897589	185	9	10	M0192
ENST00000377795.7	ENST00000376701.4	0.892456	194	8	2	M0192
ENST00000378538.7	ENST00000221847.5	0.891893	172	32	0	M0192
ENST00000378538.7	ENST00000225941.5	0.895977	173	31	0	M0192
ENST00000378538.7	ENST00000249071.10	0.896045	174	29	1	M0192
ENST00000378538.7	ENST00000303127.11	0.891771	169	29	6	M0192
ENST00000379953.6	ENST00000155840.9	0.894523	181	22	1	M0192
ENST00000379953.6	ENST00000376701.4	0.893143	191	12	1	M0192
ENST00000379953.6	ENST00000377795.7	0.896445	196	4	4	M0192
ENST00000613525.4	ENST00000377795.7	0.899638	198	3	3	M0192
ENST00000289473.8	ENST00000155840.9	0.886752	163	41	0	M0192
ENST00000289473.8	ENST00000221847.5	0.887024	175	29	0	M0192
ENST00000316637.6	ENST00000289473.8	0.887956	175	28	1	M0192
ENST00000316637.6	ENST00000303127.11	0.887765	195	1	8	M0192
ENST00000357503.2	ENST00000155840.9	0.885423	179	25	0	M0192
ENST00000357503.2	ENST00000316637.6	0.886096	189	12	3	M0192
ENST00000376701.4	ENST00000289473.8	0.884092	173	31	0	M0192
ENST00000377795.7	ENST00000221847.5	0.884871	198	6	0	M0192
ENST00000377795.7	ENST00000289473.8	0.887251	177	27	0	M0192
ENST00000378538.7	ENST00000373113.7	0.882797	170	32	2	M0192
ENST00000378538.7	ENST00000374640.8	0.887452	172	30	2	M0192
ENST00000613525.4	ENST00000225941.5	0.883988	196	6	2	M0192
ENST00000407818.7	ENST00000360351.8	0.950248	200	4	0	M0193
ENST00000407818.7	ENST00000357574.7	0.922131	193	4	7	M0193
ENST00000431078.1	ENST00000360351.8	0.928314	203	0	1	M0193
ENST00000431078.1	ENST00000407818.7	0.918082	200	4	0	M0193
ENST00000508596.5	ENST00000357574.7	0.917347	196	2	6	M0193
ENST00000508596.5	ENST00000360351.8	0.905821	201	2	1	M0193
ENST00000508596.5	ENST00000407818.7	0.89536	197	5	2	M0193
ENST00000610732.4	ENST00000472091.1	0.951159	51	152	1	M0194
ENST00000612026.4	ENST00000472091.1	0.944315	92	112	0	M0194
ENST00000472091.1	ENST00000305046.12	0.947388	90	112	2	M0194
ENST00000611707.4	ENST00000472091.1	0.93157	64	139	1	M0194
ENST00000475434.1	ENST00000472091.1	0.92759	74	128	2	M0194
ENST00000613219.4	ENST00000472091.1	0.900456	105	95	4	M0194
ENST00000623538.1	ENST00000593903.1	0.952198	33	171	0	M0195
ENST00000623538.1	ENST00000487177.5	-0.906946	31	173	0	M0195
ENST00000623538.1	ENST00000460627.5	-0.89505	31	173	0	M0195
ENST00000623538.1	ENST00000462917.1	-0.898359	32	172	0	M0195
ENST00000623538.1	ENST00000532292.2	-0.892025	31	171	2	M0195
ENST00000623538.1	ENST00000531840.1	-0.887388	31	173	0	M0195
ENST00000634210.1	ENST00000623538.1	-0.883597	33	171	0	M0195
ENST00000409792.3	ENST00000398571.6	0.945365	193	8	3	M0196
ENST00000398571.6	ENST00000325212.10	0.922991	203	0	1	M0196
ENST00000409792.3	ENST00000367478.8	0.919956	193	8	3	M0196
ENST00000448238.2	ENST00000367478.8	0.916043	200	0	4	M0196
ENST00000367478.8	ENST00000325212.10	0.907816	203	0	1	M0196
ENST00000398571.6	ENST00000281513.9	0.905345	198	0	6	M0196
ENST00000398571.6	ENST00000319121.3	0.908846	202	1	1	M0196
ENST00000398571.6	ENST00000367478.8	0.908234	203	0	1	M0196
ENST00000448238.2	ENST00000398571.6	0.907987	200	0	4	M0196
ENST00000479391.6	ENST00000398571.6	0.907347	203	0	1	M0196
ENST00000519253.5	ENST00000367478.8	0.901614	203	0	1	M0196
ENST00000519253.5	ENST00000398571.6	0.900426	203	0	1	M0196
ENST00000398571.6	ENST00000395038.6	0.891772	195	9	0	M0196
ENST00000409792.3	ENST00000325212.10	0.899164	193	8	3	M0196
ENST00000493598.6	ENST00000448238.2	0.894011	197	0	7	M0196
ENST00000519253.5	ENST00000325212.10	0.893431	203	0	1	M0196
ENST00000584632.5	ENST00000367478.8	0.880167	188	14	2	M0196
ENST00000584632.5	ENST00000519253.5	0.886848	189	14	1	M0196
ENST00000479391.6	ENST00000367478.8	0.8806	203	0	1	M0196
ENST00000479391.6	ENST00000448238.2	0.883468	201	0	3	M0196
ENST00000493598.6	ENST00000479391.6	0.881018	199	0	5	M0196
ENST00000570034.1	ENST00000443271.2	0.948281	201	3	0	M0197
ENST00000570034.1	ENST00000450730.5	0.916616	170	34	0	M0197
ENST00000570034.1	ENST00000522709.5	0.890768	178	26	0	M0197
ENST00000570034.1	ENST00000358729.8	0.88099	170	33	1	M0197
ENST00000435739.1	ENST00000391389.3	0.942604	30	174	0	M0198
ENST00000435739.1	ENST00000366287.4	0.928001	38	166	0	M0198
ENST00000435739.1	ENST00000392799.7	0.929132	35	169	0	M0198
ENST00000435739.1	ENST00000420424.1	0.929094	41	163	0	M0198
ENST00000435739.1	ENST00000429443.1	0.921217	38	166	0	M0198
ENST00000442074.1	ENST00000435739.1	0.92621	31	173	0	M0198
ENST00000622663.1	ENST00000435739.1	0.925328	40	164	0	M0198
ENST00000460754.1	ENST00000435739.1	0.91394	37	167	0	M0198
ENST00000461250.5	ENST00000435739.1	0.910324	39	165	0	M0198
ENST00000474115.2	ENST00000435739.1	0.919631	37	167	0	M0198
ENST00000475309.5	ENST00000435739.1	0.918154	38	166	0	M0198
ENST00000504704.6	ENST00000435739.1	0.915679	41	163	0	M0198
ENST00000567953.1	ENST00000435739.1	0.906354	37	167	0	M0198
ENST00000494069.1	ENST00000435739.1	0.90351	37	167	0	M0198
ENST00000508108.2	ENST00000435739.1	0.902521	35	169	0	M0198
ENST00000435739.1	ENST00000346693.8	0.894106	30	174	0	M0198
ENST00000435739.1	ENST00000421346.1	0.896775	30	174	0	M0198
ENST00000462527.2	ENST00000435739.1	0.89972	35	169	0	M0198
ENST00000522077.1	ENST00000435739.1	0.893355	34	170	0	M0198
ENST00000440481.5	ENST00000414645.6	0.941835	204	0	0	M0199
ENST00000440481.5	ENST00000262213.6	0.914593	204	0	0	M0199
ENST00000440481.5	ENST00000370290.7	0.903947	204	0	0	M0199
ENST00000440481.5	ENST00000272163.8	0.899858	204	0	0	M0199
ENST00000440481.5	ENST00000326793.10	0.898795	204	0	0	M0199
ENST00000440481.5	ENST00000374692.7	0.880371	201	0	3	M0199
ENST00000456315.6	ENST00000323760.10	0.943576	37	167	0	M0200
ENST00000323760.10	ENST00000271452.7	0.928544	39	165	0	M0200
ENST00000371975.8	ENST00000323760.10	0.894063	32	170	2	M0200
ENST00000323760.10	ENST00000296273.6	0.886896	46	158	0	M0200
ENST00000257909.7	ENST00000250056.12	0.930957	40	164	0	M0201
ENST00000346991.9	ENST00000257909.7	0.89318	36	167	1	M0201
ENST00000520452.5	ENST00000257909.7	0.891656	37	167	0	M0201
ENST00000357503.2	ENST00000333651.10	0.934755	189	12	3	M0202
ENST00000333651.10	ENST00000303127.11	0.912156	196	1	7	M0202
ENST00000333651.10	ENST00000264824.4	0.887711	192	11	1	M0202
ENST00000360184.8	ENST00000338821.5	0.931628	203	1	0	M0203
ENST00000338821.5	ENST00000313485.10	0.901454	201	2	1	M0203
ENST00000375712.3	ENST00000313485.10	0.906303	201	1	2	M0203
ENST00000360184.8	ENST00000313485.10	0.898724	202	1	1	M0203
ENST00000375712.3	ENST00000338821.5	0.89347	201	1	2	M0203
ENST00000375712.3	ENST00000360184.8	0.888193	202	0	2	M0203
ENST00000371975.8	ENST00000260363.8	0.932246	49	155	0	M0204
ENST00000371975.8	ENST00000271452.7	0.90017	42	162	0	M0204
ENST00000456315.6	ENST00000371975.8	0.890909	45	159	0	M0204
ENST00000374379.8	ENST00000272163.8	0.932315	204	0	0	M0205
ENST00000374379.8	ENST00000262213.6	0.926633	204	0	0	M0205
ENST00000265138.3	ENST00000262213.6	0.911156	204	0	0	M0205
ENST00000374692.7	ENST00000374379.8	0.916967	201	0	3	M0205
ENST00000414645.6	ENST00000374379.8	0.910106	204	0	0	M0205
ENST00000374379.8	ENST00000319725.9	0.905213	204	0	0	M0205
ENST00000272163.8	ENST00000265138.3	0.897962	204	0	0	M0205
ENST00000319725.9	ENST00000265138.3	0.898184	204	0	0	M0205
ENST00000374379.8	ENST00000370290.7	0.897224	204	0	0	M0205
ENST00000410080.5	ENST00000319725.9	0.893196	204	0	0	M0205
ENST00000371361.3	ENST00000319725.9	0.881361	202	0	2	M0205
ENST00000374379.8	ENST00000372106.5	0.888817	204	0	0	M0205
ENST00000394890.6	ENST00000262213.6	0.881694	194	6	4	M0205
ENST00000410080.5	ENST00000296666.12	0.885082	201	0	3	M0205
ENST00000389793.6	ENST00000224140.5	0.932369	203	0	1	M0206
ENST00000262215.7	ENST00000224140.5	0.911671	201	0	3	M0206
ENST00000288985.11	ENST00000224140.5	0.900162	196	5	3	M0206
ENST00000428135.7	ENST00000395965.7	0.93833	204	0	0	M0207
ENST00000428135.7	ENST00000396128.8	0.915202	203	0	1	M0207
ENST00000578049.3	ENST00000395965.7	0.906889	203	0	1	M0207
ENST00000487519.5	ENST00000395965.7	0.909816	204	0	0	M0207
ENST00000578049.3	ENST00000396128.8	0.890334	202	0	2	M0207
ENST00000572567.5	ENST00000512069.6	0.931722	38	165	1	M0208
ENST00000512069.6	ENST00000468286.5	0.91312	38	165	1	M0208
ENST00000554746.1	ENST00000512069.6	0.901375	37	166	1	M0208
ENST00000452580.2	ENST00000429361.5	0.93059	30	174	0	M0209
ENST00000434232.1	ENST00000429361.5	0.920356	30	174	0	M0209
ENST00000562280.1	ENST00000429361.5	0.891533	31	173	0	M0209
ENST00000558888.2	ENST00000429361.5	0.880646	31	172	1	M0209
ENST00000624112.1	ENST00000429361.5	0.887853	34	170	0	M0209
ENST00000506041.2	ENST00000429361.5	0.881202	30	174	0	M0209
ENST00000510382.1	ENST00000497602.1	0.936951	32	172	0	M0210
ENST00000614079.1	ENST00000497602.1	0.915356	34	169	1	M0210
ENST00000497602.1	ENST00000428966.1	0.919119	33	171	0	M0210
ENST00000517543.1	ENST00000497602.1	0.910976	41	163	0	M0210
ENST00000497602.1	ENST00000462791.1	0.909199	37	167	0	M0210
ENST00000543797.5	ENST00000497602.1	0.902493	32	172	0	M0210
ENST00000602988.1	ENST00000497602.1	0.893246	40	164	0	M0210
ENST00000497602.1	ENST00000374580.8	0.89216	41	163	0	M0210
ENST00000506982.1	ENST00000497602.1	0.892326	30	174	0	M0210
ENST00000623514.1	ENST00000497602.1	0.889681	40	164	0	M0210
ENST00000497602.1	ENST00000382461.7	0.883357	37	167	0	M0210
ENST00000512070.6	ENST00000313485.10	0.932392	184	18	2	M0211
ENST00000382599.8	ENST00000313485.10	0.881886	196	5	3	M0211
ENST00000566589.1	ENST00000313485.10	0.888065	192	11	1	M0211
ENST00000544619.1	ENST00000285667.3	0.938104	199	0	5	M0212
ENST00000359788.8	ENST00000285667.3	0.925488	204	0	0	M0212
ENST00000359788.8	ENST00000288266.7	0.928138	204	0	0	M0212
ENST00000285667.3	ENST00000266712.10	0.902457	204	0	0	M0212
ENST00000288266.7	ENST00000285667.3	0.901947	204	0	0	M0212
ENST00000288266.7	ENST00000266712.10	0.893633	204	0	0	M0212
ENST00000288266.7	ENST00000272748.8	0.891503	204	0	0	M0212
ENST00000544619.1	ENST00000288266.7	0.89215	199	0	5	M0212
ENST00000544619.1	ENST00000359788.8	0.894799	199	0	5	M0212
ENST00000359788.8	ENST00000266712.10	0.883762	204	0	0	M0212
ENST00000359788.8	ENST00000272748.8	0.885948	204	0	0	M0212
ENST00000544619.1	ENST00000266712.10	0.885461	199	0	5	M0212
ENST00000228827.7	ENST00000228136.8	0.923092	203	0	1	M0213
ENST00000381571.5	ENST00000223129.8	0.911576	202	0	2	M0213
ENST00000367510.7	ENST00000228136.8	0.903925	198	0	6	M0213
ENST00000381571.5	ENST00000228136.8	0.904857	202	0	2	M0213
ENST00000228136.8	ENST00000223129.8	0.894967	204	0	0	M0213
ENST00000228827.7	ENST00000223129.8	0.886294	203	0	1	M0213
ENST00000367510.7	ENST00000223129.8	0.881397	198	0	6	M0213
ENST00000374114.7	ENST00000228136.8	0.888125	203	0	1	M0213
ENST00000374114.7	ENST00000367510.7	0.88014	198	0	6	M0213
ENST00000381571.5	ENST00000228827.7	0.889991	201	0	3	M0213
ENST00000266673.9	ENST00000193322.7	0.923626	200	0	4	M0214
ENST00000266673.9	ENST00000251810.7	0.917912	200	0	4	M0214
ENST00000332290.3	ENST00000193322.7	0.911681	204	0	0	M0214
ENST00000280377.9	ENST00000193322.7	0.909852	193	0	11	M0214
ENST00000370812.7	ENST00000193322.7	0.903397	199	0	5	M0214
ENST00000266508.13	ENST00000193322.7	0.895702	203	0	1	M0214
ENST00000280377.9	ENST00000251810.7	0.899151	193	0	11	M0214
ENST00000284202.8	ENST00000266673.9	0.89241	200	0	4	M0214
ENST00000332290.3	ENST00000296577.8	0.896205	203	0	1	M0214
ENST00000370812.7	ENST00000251810.7	0.892512	199	0	5	M0214
ENST00000409226.5	ENST00000332290.3	0.893455	200	4	0	M0214
ENST00000266508.13	ENST00000251810.7	0.889269	203	0	1	M0214
ENST00000266508.13	ENST00000262225.7	0.887061	201	0	3	M0214
ENST00000266673.9	ENST00000222567.5	0.887595	198	0	6	M0214
ENST00000332290.3	ENST00000251810.7	0.881611	204	0	0	M0214
ENST00000332290.3	ENST00000262225.7	0.88138	202	0	2	M0214
ENST00000332707.9	ENST00000251810.7	0.883398	196	0	8	M0214
ENST00000332707.9	ENST00000296577.8	0.885156	196	0	8	M0214
ENST00000370812.7	ENST00000262225.7	0.881486	199	0	5	M0214
ENST00000379516.6	ENST00000266673.9	0.888759	194	0	10	M0214
ENST00000409226.5	ENST00000332707.9	0.883554	193	4	7	M0214
ENST00000323760.10	ENST00000256442.9	0.928462	46	158	0	M0215
ENST00000373832.5	ENST00000323760.10	0.911068	45	159	0	M0215
ENST00000323760.10	ENST00000310775.11	0.889609	46	158	0	M0215
ENST00000334121.10	ENST00000286364.7	0.92512	203	0	1	M0216
ENST00000502499.5	ENST00000334121.10	0.920551	203	0	1	M0216
ENST00000502499.5	ENST00000286364.7	0.91092	204	0	0	M0216
ENST00000429029.6	ENST00000334121.10	0.899414	203	0	1	M0216
ENST00000502499.5	ENST00000429029.6	0.890469	203	0	1	M0216
ENST00000429029.6	ENST00000286364.7	0.886349	203	0	1	M0216
ENST00000343255.9	ENST00000260327.8	0.923456	203	0	1	M0217
ENST00000343255.9	ENST00000312814.10	0.917423	204	0	0	M0217
ENST00000402563.5	ENST00000260327.8	0.911116	203	0	1	M0217
ENST00000402563.5	ENST00000312814.10	0.91148	204	0	0	M0217
ENST00000370995.6	ENST00000343255.9	0.903922	204	0	0	M0217
ENST00000402563.5	ENST00000311180.8	0.905963	204	0	0	M0217
ENST00000343255.9	ENST00000231512.4	0.891665	204	0	0	M0217
ENST00000343255.9	ENST00000311180.8	0.896419	204	0	0	M0217
ENST00000402563.5	ENST00000231512.4	0.897225	204	0	0	M0217
ENST00000402563.5	ENST00000370995.6	0.89528	204	0	0	M0217
ENST00000381254.6	ENST00000366991.4	0.920517	52	150	2	M0218
ENST00000377710.9	ENST00000366991.4	0.9005	53	150	1	M0218
ENST00000366991.4	ENST00000295702.8	0.880181	53	150	1	M0218
ENST00000394196.8	ENST00000325212.10	0.922983	203	0	1	M0219
ENST00000398571.6	ENST00000394196.8	0.903897	203	0	1	M0219
ENST00000519253.5	ENST00000394196.8	0.907123	204	0	0	M0219
ENST00000394196.8	ENST00000367478.8	0.897228	203	0	1	M0219
ENST00000409792.3	ENST00000394196.8	0.883732	194	8	2	M0219
ENST00000584632.5	ENST00000394196.8	0.880219	189	14	1	M0219
ENST00000557766.1	ENST00000255882.10	0.922091	204	0	0	M0220
ENST00000557766.1	ENST00000287713.6	0.901147	201	3	0	M0220
ENST00000527583.1	ENST00000396368.7	0.908685	202	1	1	M0220
ENST00000557766.1	ENST00000396368.7	0.895439	203	0	1	M0220
ENST00000557766.1	ENST00000527583.1	0.896989	202	1	1	M0220
ENST00000557766.1	ENST00000536295.1	0.890985	204	0	0	M0220
ENST00000536295.1	ENST00000527583.1	0.894124	202	1	1	M0220
ENST00000536295.1	ENST00000255882.10	0.888202	204	0	0	M0220
ENST00000536295.1	ENST00000287713.6	0.881975	201	3	0	M0220
ENST00000427836.6	ENST00000357574.7	0.928967	195	2	7	M0221
ENST00000427836.6	ENST00000360351.8	0.908166	200	2	2	M0221
ENST00000427836.6	ENST00000407818.7	0.889446	195	6	3	M0221
ENST00000578542.5	ENST00000522944.5	0.921212	44	159	1	M0222
ENST00000522944.5	ENST00000348581.9	0.89009	36	168	0	M0222
ENST00000522944.5	ENST00000476901.1	0.899522	42	162	0	M0222
ENST00000522944.5	ENST00000352618.8	0.884989	44	159	1	M0222
ENST00000578916.2	ENST00000465751.5	0.926165	127	77	0	M0223
ENST00000503823.5	ENST00000465751.5	0.900826	126	78	0	M0223
ENST00000503258.5	ENST00000465751.5	0.897014	125	79	0	M0223
ENST00000521866.5	ENST00000465751.5	0.891133	121	77	6	M0223
ENST00000587084.5	ENST00000425058.1	0.92477	45	159	0	M0224
ENST00000473015.5	ENST00000425058.1	0.880315	41	163	0	M0224
ENST00000483586.5	ENST00000425058.1	0.887002	36	168	0	M0224
ENST00000529356.5	ENST00000425058.1	0.88722	45	159	0	M0224
ENST00000589874.2	ENST00000583693.5	0.929966	187	11	6	M0225
ENST00000608763.1	ENST00000589874.2	0.913507	192	8	4	M0225
ENST00000574331.5	ENST00000328540.7	0.907922	192	0	12	M0225
ENST00000589874.2	ENST00000470046.1	0.907845	186	11	7	M0225
ENST00000438378.2	ENST00000328540.7	0.890996	199	0	5	M0225
ENST00000608763.1	ENST00000574331.5	0.892687	192	1	11	M0225
ENST00000608763.1	ENST00000583693.5	0.893894	190	7	7	M0225
ENST00000583693.5	ENST00000470046.1	0.885441	187	9	8	M0225
ENST00000583693.5	ENST00000574331.5	0.88615	189	7	8	M0225
ENST00000608763.1	ENST00000328540.7	0.886779	199	1	4	M0225
ENST00000470046.1	ENST00000328540.7	0.884537	190	5	9	M0225
ENST00000599534.5	ENST00000450025.1	0.921775	31	173	0	M0226
ENST00000520825.5	ENST00000450025.1	0.920968	31	173	0	M0226
ENST00000547292.1	ENST00000450025.1	0.912758	32	172	0	M0226
ENST00000450025.1	ENST00000316856.7	-0.900401	33	170	1	M0226
ENST00000450025.1	ENST00000333796.3	0.900077	34	170	0	M0226
ENST00000481935.5	ENST00000450025.1	-0.905749	33	171	0	M0226
ENST00000512528.1	ENST00000450025.1	0.905059	32	172	0	M0226
ENST00000487874.1	ENST00000450025.1	0.893354	34	169	1	M0226
ENST00000556272.1	ENST00000450025.1	0.885715	34	170	0	M0226
ENST00000623760.1	ENST00000450025.1	0.888236	35	169	0	M0226
ENST00000629362.2	ENST00000450025.1	0.882662	31	173	0	M0226
ENST00000450025.1	ENST00000234610.5	-0.886694	31	173	0	M0226
ENST00000450025.1	ENST00000237247.10	0.881232	32	172	0	M0226
ENST00000450025.1	ENST00000378034.7	0.884025	33	171	0	M0226
ENST00000467901.1	ENST00000450025.1	0.882698	32	172	0	M0226
ENST00000480382.1	ENST00000450025.1	-0.886541	30	173	1	M0226
ENST00000600426.5	ENST00000293970.9	0.92488	147	56	1	M0227
ENST00000367240.6	ENST00000293970.9	0.892954	170	34	0	M0227
ENST00000553894.6	ENST00000293970.9	0.88151	166	38	0	M0227
ENST00000604965.1	ENST00000512069.6	0.926469	38	165	1	M0228
ENST00000628781.1	ENST00000512069.6	0.891378	36	167	1	M0228
ENST00000549191.1	ENST00000512069.6	0.890101	30	173	1	M0228
ENST00000553832.2	ENST00000512069.6	0.894429	32	171	1	M0228
ENST00000565726.1	ENST00000512069.6	-0.880311	30	173	1	M0228
ENST00000567869.1	ENST00000512069.6	0.885966	37	166	1	M0228
ENST00000573440.1	ENST00000512069.6	-0.884492	34	169	1	M0228
ENST00000602795.5	ENST00000512069.6	-0.881697	37	166	1	M0228
ENST00000512069.6	ENST00000448213.2	0.884713	37	166	1	M0228
ENST00000512069.6	ENST00000462114.1	0.881223	37	166	1	M0228
ENST00000512069.6	ENST00000499314.6	0.883912	36	167	1	M0228
ENST00000512069.6	ENST00000501338.5	0.885764	38	165	1	M0228
ENST00000512069.6	ENST00000504828.1	0.886365	32	171	1	M0228
ENST00000534317.1	ENST00000512069.6	0.884015	38	165	1	M0228
ENST00000623239.1	ENST00000497602.1	0.928011	35	169	0	M0229
ENST00000497602.1	ENST00000421346.1	0.904763	36	168	0	M0229
ENST00000497602.1	ENST00000442074.1	0.903629	31	173	0	M0229
ENST00000575547.1	ENST00000497602.1	0.897361	32	172	0	M0229
ENST00000497602.1	ENST00000429443.1	0.889547	41	163	0	M0229
ENST00000497602.1	ENST00000461250.5	0.889922	38	166	0	M0229
ENST00000463289.1	ENST00000202017.5	-0.920455	33	171	0	M0230
ENST00000463289.1	ENST00000321385.5	-0.920565	31	171	2	M0230
ENST00000463289.1	ENST00000258052.7	-0.910191	32	172	0	M0230
ENST00000463289.1	ENST00000312962.10	-0.910191	32	171	1	M0230
ENST00000463289.1	ENST00000317876.8	0.91377	33	171	0	M0230
ENST00000556017.1	ENST00000463289.1	0.902824	31	173	0	M0230
ENST00000618655.1	ENST00000463289.1	-0.900067	33	171	0	M0230
ENST00000463289.1	ENST00000235332.5	-0.900403	31	173	0	M0230
ENST00000463289.1	ENST00000249749.6	-0.902741	33	171	0	M0230
ENST00000463289.1	ENST00000263370.2	-0.902406	33	171	0	M0230
ENST00000463289.1	ENST00000350690.9	-0.90176	32	172	0	M0230
ENST00000463289.1	ENST00000393261.7	-0.902016	31	173	0	M0230
ENST00000463289.1	ENST00000418663.5	-0.900401	33	171	0	M0230
ENST00000463289.1	ENST00000424630.1	0.908343	30	174	0	M0230
ENST00000463289.1	ENST00000450554.6	-0.904326	32	171	1	M0230
ENST00000463289.1	ENST00000460843.5	-0.903592	32	171	1	M0230
ENST00000515400.1	ENST00000463289.1	0.903227	31	173	0	M0230
ENST00000626874.2	ENST00000463289.1	0.892381	33	171	0	M0230
ENST00000463289.1	ENST00000054650.8	-0.893328	32	171	1	M0230
ENST00000463289.1	ENST00000078429.8	-0.898094	32	171	1	M0230
ENST00000463289.1	ENST00000229769.2	-0.891377	33	171	0	M0230
ENST00000463289.1	ENST00000247668.6	-0.89639	33	171	0	M0230
ENST00000463289.1	ENST00000248958.4	-0.893048	33	171	0	M0230
ENST00000463289.1	ENST00000329548.4	-0.899733	33	171	0	M0230
ENST00000463289.1	ENST00000341529.7	-0.891711	33	171	0	M0230
ENST00000463289.1	ENST00000348624.4	-0.890545	30	174	0	M0230
ENST00000463289.1	ENST00000369425.5	0.894429	32	171	1	M0230
ENST00000463289.1	ENST00000369982.4	-0.891377	33	171	0	M0230
ENST00000463289.1	ENST00000373178.4	-0.895722	33	171	0	M0230
ENST00000463289.1	ENST00000415322.4	-0.896725	33	171	0	M0230
ENST00000478296.5	ENST00000463289.1	0.894429	32	171	1	M0230
ENST00000532137.1	ENST00000463289.1	0.899	30	174	0	M0230
ENST00000610704.4	ENST00000463289.1	-0.883798	32	171	1	M0230
ENST00000623208.1	ENST00000463289.1	0.883427	30	174	0	M0230
ENST00000463289.1	ENST00000029410.9	-0.886364	32	172	0	M0230
ENST00000463289.1	ENST00000156825.5	-0.884693	33	171	0	M0230
ENST00000463289.1	ENST00000160827.8	-0.882687	33	171	0	M0230
ENST00000463289.1	ENST00000232375.7	-0.889037	33	171	0	M0230
ENST00000463289.1	ENST00000271843.8	-0.881016	33	171	0	M0230
ENST00000463289.1	ENST00000272902.9	-0.886029	33	171	0	M0230
ENST00000463289.1	ENST00000274849.2	-0.882353	33	171	0	M0230
ENST00000463289.1	ENST00000279068.10	-0.880132	32	171	1	M0230
ENST00000463289.1	ENST00000303151.4	-0.882698	32	171	1	M0230
ENST00000463289.1	ENST00000325327.3	-0.884761	30	171	3	M0230
ENST00000463289.1	ENST00000331733.4	-0.881598	32	171	1	M0230
ENST00000463289.1	ENST00000342892.4	0.883431	32	172	0	M0230
ENST00000463289.1	ENST00000343666.5	-0.884693	33	171	0	M0230
ENST00000463289.1	ENST00000348579.6	-0.882258	31	173	0	M0230
ENST00000463289.1	ENST00000367627.7	-0.885027	33	171	0	M0230
ENST00000463289.1	ENST00000371738.3	-0.881598	32	172	0	M0230
ENST00000463289.1	ENST00000374759.7	-0.882091	30	174	0	M0230
ENST00000463289.1	ENST00000382252.5	-0.883065	32	171	1	M0230
ENST00000476908.1	ENST00000463289.1	0.886029	33	171	0	M0230
ENST00000480687.5	ENST00000463289.1	-0.884024	33	171	0	M0230
ENST00000522752.5	ENST00000463289.1	0.889655	30	174	0	M0230
ENST00000467038.6	ENST00000375704.7	0.925803	33	171	0	M0231
ENST00000543859.5	ENST00000467038.6	0.910168	36	168	0	M0231
ENST00000467038.6	ENST00000294489.10	0.905673	30	174	0	M0231
ENST00000467038.6	ENST00000306442.4	0.903509	37	166	1	M0231
ENST00000621465.4	ENST00000467038.6	0.899115	38	166	0	M0231
ENST00000467038.6	ENST00000264192.7	0.89999	38	166	0	M0231
ENST00000467038.6	ENST00000337132.9	0.897109	37	167	0	M0231
ENST00000467038.6	ENST00000339082.7	0.892718	35	169	0	M0231
ENST00000467038.6	ENST00000340093.7	0.894724	36	167	1	M0231
ENST00000467038.6	ENST00000354050.8	0.898239	38	166	0	M0231
ENST00000467038.6	ENST00000359156.8	0.89091	34	169	1	M0231
ENST00000467038.6	ENST00000368809.1	0.891893	37	166	1	M0231
ENST00000467038.6	ENST00000254436.7	0.881169	38	166	0	M0231
ENST00000467038.6	ENST00000265016.8	0.889833	36	168	0	M0231
ENST00000467038.6	ENST00000328649.10	0.889356	35	168	1	M0231
ENST00000467038.6	ENST00000340342.10	0.88664	38	166	0	M0231
ENST00000467038.6	ENST00000342456.10	0.883576	38	166	0	M0231
ENST00000467038.6	ENST00000399760.2	-0.889636	35	169	0	M0231
ENST00000467038.6	ENST00000399928.5	0.889707	33	171	0	M0231
ENST00000467038.6	ENST00000440465.1	0.884015	38	166	0	M0231
ENST00000467038.6	ENST00000442011.6	0.882369	36	167	1	M0231
ENST00000467038.6	ENST00000465248.1	0.881599	32	170	2	M0231
ENST00000523207.1	ENST00000467038.6	-0.88893	32	172	0	M0231
ENST00000473292.1	ENST00000466606.1	0.924523	34	170	0	M0232
ENST00000586749.1	ENST00000466606.1	-0.910762	33	170	1	M0232
ENST00000466606.1	ENST00000388738.7	0.91995	36	168	0	M0232
ENST00000498271.1	ENST00000466606.1	-0.910081	31	173	0	M0232
ENST00000560490.1	ENST00000466606.1	0.903227	31	173	0	M0232
ENST00000466606.1	ENST00000461451.1	0.902188	36	168	0	M0232
ENST00000482818.1	ENST00000466606.1	-0.903438	34	169	1	M0232
ENST00000558583.2	ENST00000466606.1	0.890196	35	168	1	M0232
ENST00000567868.5	ENST00000466606.1	-0.894994	30	174	0	M0232
ENST00000597636.5	ENST00000466606.1	-0.890476	35	169	0	M0232
ENSTR0000477110.6	ENST00000466606.1	-0.892157	35	169	0	M0232
ENST00000466606.1	ENST00000007390.2	-0.892997	35	168	1	M0232
ENST00000466606.1	ENST00000252674.8	-0.892157	35	168	1	M0232
ENST00000466606.1	ENST00000253754.7	-0.898599	35	169	0	M0232
ENST00000466606.1	ENST00000259727.4	-0.891826	34	170	0	M0232
ENST00000466606.1	ENST00000262815.12	-0.890476	35	168	1	M0232
ENST00000466606.1	ENST00000304735.3	-0.89916	35	169	0	M0232
ENST00000466606.1	ENST00000323345.10	-0.892437	35	168	1	M0232
ENST00000466606.1	ENST00000399583.3	-0.892742	31	173	0	M0232
ENST00000466606.1	ENST00000439151.6	0.893694	36	168	0	M0232
ENST00000466606.1	ENST00000449370.6	0.890862	36	168	0	M0232
ENST00000477110.6	ENST00000466606.1	-0.89916	35	169	0	M0232
ENST00000496704.1	ENST00000466606.1	-0.897021	34	170	0	M0232
ENST00000508819.5	ENST00000466606.1	0.892998	35	169	0	M0232
ENST00000549727.1	ENST00000466606.1	0.898061	33	171	0	M0232
ENST00000555699.5	ENST00000466606.1	0.883882	34	169	1	M0232
ENST00000573945.5	ENST00000466606.1	0.88992	31	173	0	M0232
ENST00000622615.1	ENST00000466606.1	-0.886835	35	169	0	M0232
ENST00000466606.1	ENST00000234590.8	-0.880566	36	168	0	M0232
ENST00000466606.1	ENST00000254322.2	-0.882633	35	168	1	M0232
ENST00000466606.1	ENST00000412236.1	0.883193	35	169	0	M0232
ENST00000466606.1	ENST00000452079.5	-0.884874	35	168	1	M0232
ENST00000466606.1	ENST00000457010.6	-0.882353	35	169	0	M0232
ENST00000466606.1	ENST00000460706.5	0.887097	31	173	0	M0232
ENST00000466606.1	ENST00000465348.5	-0.888765	30	174	0	M0232
ENST00000481206.1	ENST00000466606.1	-0.884677	31	173	0	M0232
ENST00000478113.1	ENST00000467646.1	0.926984	55	149	0	M0233
ENST00000482757.1	ENST00000478113.1	0.898116	67	137	0	M0233
ENST00000552656.5	ENST00000478113.1	-0.889331	75	129	0	M0233
ENST00000481358.5	ENST00000467336.6	0.929753	38	166	0	M0234
ENST00000469867.1	ENST00000467336.6	0.905241	38	166	0	M0234
ENST00000467336.6	ENST00000467246.5	-0.882019	33	171	0	M0234
ENST00000518287.6	ENST00000467336.6	0.881742	34	170	0	M0234
ENST00000522048.1	ENST00000467336.6	-0.885972	36	168	0	M0234
ENST00000552245.5	ENST00000467336.6	0.880215	34	170	0	M0234
ENST00000520220.6	ENST00000256015.4	0.925506	204	0	0	M0235
ENST00000520220.6	ENST00000380739.5	0.894942	204	0	0	M0235
ENST00000520220.6	ENST00000205636.3	0.888582	201	0	3	M0235
ENST00000527884.5	ENST00000361627.7	0.925102	39	164	1	M0236
ENST00000527884.5	ENST00000259008.6	0.905263	39	165	0	M0236
ENST00000527884.5	ENST00000240423.8	0.898585	36	167	1	M0236
ENST00000527884.5	ENST00000372927.5	0.894738	39	165	0	M0236
ENST00000527884.5	ENST00000305188.12	0.885425	39	165	0	M0236
ENST00000527884.5	ENST00000352433.9	0.881377	39	164	1	M0236
ENST00000527884.5	ENST00000361124.5	0.881238	40	164	0	M0236
ENST00000529019.1	ENST00000262940.11	-0.924597	31	173	0	M0237
ENST00000529019.1	ENST00000489264.2	-0.921371	31	173	0	M0237
ENST00000529019.1	ENST00000479369.6	0.915323	31	173	0	M0237
ENST00000564287.2	ENST00000529019.1	-0.90121	31	173	0	M0237
ENST00000529019.1	ENST00000313342.8	0.900779	30	173	1	M0237
ENST00000529019.1	ENST00000479718.1	0.907661	31	173	0	M0237
ENST00000529019.1	ENST00000491292.5	-0.901613	31	173	0	M0237
ENST00000529019.1	ENST00000513291.1	-0.900806	31	173	0	M0237
ENST00000532932.5	ENST00000529019.1	-0.906118	30	173	1	M0237
ENST00000529019.1	ENST00000409085.8	0.890101	30	173	1	M0237
ENST00000529019.1	ENST00000424345.5	0.89113	31	173	0	M0237
ENST00000529019.1	ENST00000419300.3	-0.884677	31	173	0	M0237
ENST00000529019.1	ENST00000474319.1	-0.884316	30	174	0	M0237
ENST00000531585.1	ENST00000504484.5	0.929555	39	165	0	M0238
ENST00000550503.1	ENST00000531585.1	0.927451	35	169	0	M0238
ENST00000590311.5	ENST00000531585.1	0.902614	41	163	0	M0238
ENST00000623818.1	ENST00000531585.1	0.900561	35	169	0	M0238
ENST00000531585.1	ENST00000312493.5	0.909247	42	162	0	M0238
ENST00000531585.1	ENST00000504430.5	0.901394	41	163	0	M0238
ENST00000531585.1	ENST00000510641.5	0.909919	39	165	0	M0238
ENST00000531585.1	ENST00000446838.2	0.892604	37	167	0	M0238
ENST00000531585.1	ENST00000466379.1	0.890447	42	162	0	M0238
ENST00000531585.1	ENST00000510291.5	0.892718	35	169	0	M0238
ENST00000531585.1	ENST00000519600.1	0.899685	42	162	0	M0238
ENST00000531585.1	ENST00000521268.5	0.89636	35	169	0	M0238
ENST00000583302.1	ENST00000531585.1	-0.880309	36	168	0	M0238
ENST00000614738.1	ENST00000531585.1	0.883655	36	168	0	M0238
ENST00000627024.2	ENST00000531585.1	0.88554	41	163	0	M0238
ENST00000531585.1	ENST00000422942.6	-0.883021	33	171	0	M0238
ENST00000531585.1	ENST00000423238.1	0.88146	37	167	0	M0238
ENST00000531585.1	ENST00000444442.1	0.889474	42	162	0	M0238
ENST00000531585.1	ENST00000454907.1	0.885715	34	170	0	M0238
ENST00000531585.1	ENST00000462262.1	0.886276	35	169	0	M0238
ENST00000531585.1	ENST00000478038.1	0.881437	34	170	0	M0238
ENST00000531585.1	ENST00000502584.5	0.884613	42	162	0	M0238
ENST00000531585.1	ENST00000507766.1	0.889313	42	162	0	M0238
ENST00000531585.1	ENST00000513355.2	0.885715	36	168	0	M0238
ENST00000535254.5	ENST00000220514.7	0.925793	51	153	0	M0239
ENST00000535254.5	ENST00000331456.6	0.913943	52	151	1	M0239
ENST00000535254.5	ENST00000374948.6	0.912121	45	159	0	M0239
ENST00000535254.5	ENST00000307641.9	0.901549	53	151	0	M0239
ENST00000535254.5	ENST00000261366.9	0.897048	50	153	1	M0239
ENST00000535254.5	ENST00000369390.7	0.894933	51	153	0	M0239
ENST00000535254.5	ENST00000308987.5	0.8826	53	151	0	M0239
ENST00000535254.5	ENST00000461154.1	-0.883871	30	173	1	M0239
ENST00000535254.5	ENST00000476901.1	0.920445	47	157	0	M0240
ENST00000535254.5	ENST00000442720.5	0.910859	37	167	0	M0240
ENST00000578542.5	ENST00000535254.5	0.907193	53	151	0	M0240
ENST00000535254.5	ENST00000352618.8	0.908381	48	156	0	M0240
ENST00000535254.5	ENST00000367900.7	0.904904	46	157	1	M0240
ENST00000612785.1	ENST00000535254.5	0.895143	39	164	1	M0240
ENST00000535254.5	ENST00000348581.9	0.888235	35	169	0	M0240
ENST00000251810.7	ENST00000225726.9	0.915245	195	0	9	M0241
ENST00000225726.9	ENST00000193322.7	0.90555	195	0	9	M0241
ENST00000225726.9	ENST00000216416.8	0.909189	192	0	12	M0241
ENST00000373365.4	ENST00000249356.3	0.905903	199	0	5	M0241
ENST00000379516.6	ENST00000260952.8	0.908301	192	0	12	M0241
ENST00000260952.8	ENST00000260045.7	0.896533	195	0	9	M0241
ENST00000373365.4	ENST00000216416.8	0.892985	195	0	9	M0241
ENST00000260045.7	ENST00000225726.9	0.882731	195	0	9	M0241
ENST00000260952.8	ENST00000193322.7	0.887941	195	0	9	M0241
ENST00000260952.8	ENST00000251810.7	0.887159	195	0	9	M0241
ENST00000351193.6	ENST00000225726.9	0.880299	195	0	9	M0241
ENST00000366647.8	ENST00000225726.9	0.883528	195	0	9	M0241
ENST00000373365.4	ENST00000193322.7	0.883463	199	0	5	M0241
ENST00000373365.4	ENST00000251810.7	0.88614	199	0	5	M0241
ENST00000379516.6	ENST00000225726.9	0.881299	194	0	10	M0241
ENST00000259512.8	ENST00000225726.9	0.919182	191	0	13	M0242
ENST00000260952.8	ENST00000259512.8	0.887422	191	0	13	M0242
ENST00000373365.4	ENST00000259512.8	0.880425	192	0	12	M0242
ENST00000263904.4	ENST00000263239.6	0.914963	204	0	0	M0243
ENST00000627845.1	ENST00000263904.4	0.902162	204	0	0	M0243
ENST00000263904.4	ENST00000262455.6	0.891779	204	0	0	M0243
ENST00000396058.1	ENST00000263904.4	0.897604	204	0	0	M0243
ENST00000396058.1	ENST00000383202.6	0.883525	199	0	5	M0243
ENST00000627845.1	ENST00000383202.6	0.889155	199	0	5	M0243
ENST00000264431.8	ENST00000249700.8	0.91279	193	0	11	M0244
ENST00000267890.10	ENST00000264431.8	0.897608	196	0	8	M0244
ENST00000359933.5	ENST00000267890.10	0.898445	197	0	7	M0244
ENST00000267890.10	ENST00000249700.8	0.883642	188	0	16	M0244
ENST00000359933.5	ENST00000249700.8	0.880469	192	0	12	M0244
ENST00000359933.5	ENST00000264431.8	0.881097	201	0	3	M0244
ENST00000271452.7	ENST00000257909.7	0.913508	40	164	0	M0245
ENST00000371975.8	ENST00000257909.7	0.915323	32	169	3	M0245
ENST00000296273.6	ENST00000257909.7	0.882857	49	155	0	M0245
ENST00000295228.3	ENST00000162749.6	0.910332	194	6	4	M0246
ENST00000204961.4	ENST00000162749.6	0.890974	194	2	8	M0246
ENST00000359591.8	ENST00000295228.3	0.883877	198	4	2	M0246
ENST00000312814.10	ENST00000261034.6	0.916583	203	0	1	M0247
ENST00000261034.6	ENST00000231512.4	0.909579	203	0	1	M0247
ENST00000311180.8	ENST00000261034.6	0.902212	203	0	1	M0247
ENST00000261034.6	ENST00000260327.8	0.889987	202	0	2	M0247
ENST00000319223.8	ENST00000301633.8	0.918718	34	170	0	M0248
ENST00000428963.6	ENST00000301633.8	0.907259	31	172	1	M0248
ENST00000327331.2	ENST00000301633.8	0.891377	33	170	1	M0248
ENST00000334463.3	ENST00000301633.8	0.884187	34	170	0	M0248
ENST00000439957.7	ENST00000301633.8	0.884024	33	171	0	M0248
ENST00000507798.1	ENST00000301633.8	0.88563	32	172	0	M0248
ENST00000360541.9	ENST00000193322.7	0.918315	201	0	3	M0249
ENST00000360541.9	ENST00000305963.2	0.903086	201	0	3	M0249
ENST00000379516.6	ENST00000360541.9	0.904648	194	0	10	M0249
ENST00000409226.5	ENST00000360541.9	0.904798	197	4	3	M0249
ENST00000261416.11	ENST00000193322.7	0.89149	199	2	3	M0249
ENST00000360541.9	ENST00000262225.7	0.890683	199	0	5	M0249
ENST00000409226.5	ENST00000275603.8	0.898969	200	4	0	M0249
ENST00000367808.7	ENST00000321437.8	0.912762	199	0	5	M0250
ENST00000578049.3	ENST00000321437.8	0.895217	203	0	1	M0250
ENST00000375898.3	ENST00000321437.8	0.886288	204	0	0	M0250
ENST00000373365.4	ENST00000225726.9	0.91888	195	0	9	M0251
ENST00000373365.4	ENST00000260952.8	0.905475	193	0	11	M0251
ENST00000260952.8	ENST00000225726.9	0.898856	193	0	11	M0251
ENST00000379607.9	ENST00000260327.8	0.910081	203	0	1	M0252
ENST00000282570.3	ENST00000260327.8	0.902792	203	0	1	M0252
ENST00000379607.9	ENST00000311180.8	0.884715	204	0	0	M0252
ENST00000393915.8	ENST00000305188.12	0.910882	40	164	0	M0253
ENST00000393915.8	ENST00000372927.5	0.919131	42	162	0	M0253
ENST00000393915.8	ENST00000259008.6	0.907464	42	162	0	M0253
ENST00000393915.8	ENST00000352433.9	0.885366	40	163	1	M0253
ENST00000398452.6	ENST00000394249.7	0.91492	31	173	0	M0254
ENST00000626867.1	ENST00000398452.6	-0.881855	31	173	0	M0254
ENST00000503026.5	ENST00000398452.6	0.888306	31	173	0	M0254
ENST00000401500.6	ENST00000323760.10	0.913763	41	162	1	M0255
ENST00000431138.5	ENST00000323760.10	0.915332	41	162	1	M0255
ENST00000323760.10	ENST00000229201.4	0.90182	46	158	0	M0255
ENST00000323760.10	ENST00000275517.7	0.905535	45	158	1	M0255
ENST00000323760.10	ENST00000240488.7	0.890082	39	165	0	M0255
ENST00000614578.1	ENST00000323760.10	0.893839	35	168	1	M0255
ENST00000506572.5	ENST00000323760.10	0.898024	45	159	0	M0255
ENST00000323760.10	ENST00000312189.10	0.886893	43	160	1	M0255
ENST00000616584.1	ENST00000323760.10	0.889474	39	165	0	M0255
ENST00000442656.6	ENST00000323760.10	0.883973	41	162	1	M0255
ENST00000621228.1	ENST00000323760.10	0.881003	43	161	0	M0255
ENST00000469862.1	ENST00000323760.10	0.889642	44	160	0	M0255
ENST00000510693.5	ENST00000323760.10	0.885714	34	168	2	M0255
ENST00000402563.5	ENST00000249356.3	0.916287	204	0	0	M0256
ENST00000402563.5	ENST00000216416.8	0.883898	200	0	4	M0256
ENST00000402563.5	ENST00000251810.7	0.8827	204	0	0	M0256
ENST00000413038.5	ENST00000289473.8	0.91004	78	126	0	M0257
ENST00000413038.5	ENST00000380490.4	0.91137	80	123	1	M0257
ENST00000438310.5	ENST00000155840.9	0.914777	79	124	1	M0257
ENST00000438310.5	ENST00000294507.3	0.912151	81	123	0	M0257
ENST00000438310.5	ENST00000330540.6	0.911004	79	125	0	M0257
ENST00000438310.5	ENST00000345728.9	0.913972	80	124	0	M0257
ENST00000438310.5	ENST00000367992.7	0.915798	64	140	0	M0257
ENST00000438310.5	ENST00000368985.7	0.914748	81	123	0	M0257
ENST00000438310.5	ENST00000380490.4	0.914535	80	123	1	M0257
ENST00000438310.5	ENST00000397852.5	0.917966	79	124	1	M0257
ENST00000448798.5	ENST00000155840.9	0.910005	79	124	1	M0257
ENST00000448798.5	ENST00000250092.10	0.911405	78	124	2	M0257
ENST00000448798.5	ENST00000367992.7	0.910897	64	140	0	M0257
ENST00000448798.5	ENST00000380490.4	0.914416	80	123	1	M0257
ENST00000448798.5	ENST00000397852.5	0.912853	79	124	1	M0257
ENST00000413038.5	ENST00000282026.1	0.900442	77	127	0	M0257
ENST00000413038.5	ENST00000294507.3	0.902394	81	123	0	M0257
ENST00000413038.5	ENST00000367992.7	0.900595	64	140	0	M0257
ENST00000413038.5	ENST00000368985.7	0.9014	81	123	0	M0257
ENST00000413038.5	ENST00000378538.7	0.904698	79	125	0	M0257
ENST00000413038.5	ENST00000397852.5	0.905088	79	124	1	M0257
ENST00000438310.5	ENST00000227752.7	0.903236	80	123	1	M0257
ENST00000438310.5	ENST00000228945.8	0.904089	81	123	0	M0257
ENST00000438310.5	ENST00000289473.8	0.902706	78	126	0	M0257
ENST00000438310.5	ENST00000304677.2	0.905963	81	123	0	M0257
ENST00000438310.5	ENST00000353334.10	0.906076	81	123	0	M0257
ENST00000438310.5	ENST00000356998.7	0.902352	78	126	0	M0257
ENST00000438310.5	ENST00000359801.7	0.902314	79	125	0	M0257
ENST00000438310.5	ENST00000378538.7	0.905819	79	125	0	M0257
ENST00000438310.5	ENST00000379953.6	0.903986	80	123	1	M0257
ENST00000613525.4	ENST00000438310.5	0.902259	81	123	0	M0257
ENST00000628938.2	ENST00000438310.5	0.903192	65	138	1	M0257
ENST00000628938.2	ENST00000448798.5	0.901006	65	138	1	M0257
ENST00000448798.5	ENST00000225941.5	0.900903	81	123	0	M0257
ENST00000448798.5	ENST00000282026.1	0.90173	77	127	0	M0257
ENST00000448798.5	ENST00000289473.8	0.90445	78	126	0	M0257
ENST00000448798.5	ENST00000294507.3	0.90463	81	123	0	M0257
ENST00000448798.5	ENST00000304677.2	0.902529	81	123	0	M0257
ENST00000448798.5	ENST00000330540.6	0.903432	79	125	0	M0257
ENST00000448798.5	ENST00000345728.9	0.909236	80	124	0	M0257
ENST00000448798.5	ENST00000353334.10	0.904494	81	123	0	M0257
ENST00000448798.5	ENST00000359801.7	0.902605	79	125	0	M0257
ENST00000448798.5	ENST00000368985.7	0.907249	81	123	0	M0257
ENST00000448798.5	ENST00000378538.7	0.90684	79	125	0	M0257
ENST00000413038.5	ENST00000155840.9	0.89983	79	124	1	M0257
ENST00000413038.5	ENST00000225941.5	0.898464	81	123	0	M0257
ENST00000413038.5	ENST00000227752.7	0.89203	80	123	1	M0257
ENST00000413038.5	ENST00000267549.4	0.896484	80	124	0	M0257
ENST00000413038.5	ENST00000289902.1	0.899906	80	123	1	M0257
ENST00000413038.5	ENST00000304677.2	0.8979	81	123	0	M0257
ENST00000413038.5	ENST00000330540.6	0.891845	79	125	0	M0257
ENST00000413038.5	ENST00000345728.9	0.897375	80	124	0	M0257
ENST00000413038.5	ENST00000356998.7	0.891855	78	126	0	M0257
ENST00000413038.5	ENST00000359801.7	0.895594	79	125	0	M0257
ENST00000413038.5	ENST00000374737.8	0.890701	79	125	0	M0257
ENST00000413038.5	ENST00000379953.6	0.891303	80	123	1	M0257
ENST00000438310.5	ENST00000009530.11	0.897359	81	123	0	M0257
ENST00000438310.5	ENST00000223293.9	0.893271	81	123	0	M0257
ENST00000438310.5	ENST00000225941.5	0.897652	81	123	0	M0257
ENST00000438310.5	ENST00000227266.9	0.893994	81	123	0	M0257
ENST00000438310.5	ENST00000252725.9	0.892851	80	124	0	M0257
ENST00000438310.5	ENST00000261623.7	0.894164	80	123	1	M0257
ENST00000438310.5	ENST00000267549.4	0.899204	80	124	0	M0257
ENST00000438310.5	ENST00000271450.10	0.890062	80	123	1	M0257
ENST00000438310.5	ENST00000289902.1	0.898337	80	123	1	M0257
ENST00000438310.5	ENST00000307637.4	0.890358	81	123	0	M0257
ENST00000438310.5	ENST00000307851.8	0.892752	81	123	0	M0257
ENST00000438310.5	ENST00000329021.9	0.895891	81	123	0	M0257
ENST00000438310.5	ENST00000330793.1	0.891603	79	125	0	M0257
ENST00000438310.5	ENST00000334983.9	0.890954	75	129	0	M0257
ENST00000438310.5	ENST00000360141.7	0.891968	79	124	1	M0257
ENST00000438310.5	ENST00000373113.7	0.894844	80	123	1	M0257
ENST00000438310.5	ENST00000374642.7	0.892944	78	126	0	M0257
ENST00000438310.5	ENST00000374737.8	0.898735	79	125	0	M0257
ENST00000438310.5	ENST00000376701.4	0.899462	80	124	0	M0257
ENST00000438310.5	ENST00000433935.5	0.892263	73	130	1	M0257
ENST00000613525.4	ENST00000413038.5	0.893722	81	123	0	M0257
ENST00000613525.4	ENST00000448798.5	0.898736	81	123	0	M0257
ENST00000628938.2	ENST00000413038.5	0.895367	65	138	1	M0257
ENST00000448798.5	ENST00000009530.11	0.893428	81	123	0	M0257
ENST00000448798.5	ENST00000227752.7	0.897961	80	123	1	M0257
ENST00000448798.5	ENST00000228945.8	0.894875	81	123	0	M0257
ENST00000448798.5	ENST00000252725.9	0.89114	80	124	0	M0257
ENST00000448798.5	ENST00000261623.7	0.89189	80	123	1	M0257
ENST00000448798.5	ENST00000267549.4	0.898289	80	124	0	M0257
ENST00000448798.5	ENST00000289902.1	0.896882	80	123	1	M0257
ENST00000448798.5	ENST00000307746.8	0.89032	80	124	0	M0257
ENST00000448798.5	ENST00000329021.9	0.890266	81	123	0	M0257
ENST00000448798.5	ENST00000334983.9	0.894993	75	129	0	M0257
ENST00000448798.5	ENST00000356892.3	0.890967	81	123	0	M0257
ENST00000448798.5	ENST00000356998.7	0.898735	78	126	0	M0257
ENST00000448798.5	ENST00000360141.7	0.892649	79	124	1	M0257
ENST00000448798.5	ENST00000373113.7	0.891375	80	123	1	M0257
ENST00000448798.5	ENST00000374639.7	0.897075	74	130	0	M0257
ENST00000448798.5	ENST00000374642.7	0.893272	78	126	0	M0257
ENST00000448798.5	ENST00000374737.8	0.897981	79	125	0	M0257
ENST00000448798.5	ENST00000376701.4	0.898852	80	124	0	M0257
ENST00000448798.5	ENST00000379953.6	0.892711	80	123	1	M0257
ENST00000448866.5	ENST00000438310.5	0.899513	79	125	0	M0257
ENST00000448866.5	ENST00000448798.5	0.894013	79	125	0	M0257
ENST00000413038.5	ENST00000223293.9	0.881685	81	123	0	M0257
ENST00000413038.5	ENST00000227266.9	0.882791	81	123	0	M0257
ENST00000413038.5	ENST00000228945.8	0.884937	81	123	0	M0257
ENST00000413038.5	ENST00000240617.9	0.884107	80	123	1	M0257
ENST00000413038.5	ENST00000250360.7	0.885583	78	126	0	M0257
ENST00000413038.5	ENST00000252725.9	0.888209	80	124	0	M0257
ENST00000413038.5	ENST00000262629.8	0.881458	80	124	0	M0257
ENST00000413038.5	ENST00000271450.10	0.889944	80	123	1	M0257
ENST00000413038.5	ENST00000307746.8	0.886357	80	124	0	M0257
ENST00000413038.5	ENST00000307851.8	0.884079	81	123	0	M0257
ENST00000413038.5	ENST00000334983.9	0.881252	75	129	0	M0257
ENST00000413038.5	ENST00000353334.10	0.887263	81	123	0	M0257
ENST00000413038.5	ENST00000355085.3	0.884598	81	123	0	M0257
ENST00000413038.5	ENST00000356892.3	0.888415	81	123	0	M0257
ENST00000413038.5	ENST00000360141.7	0.885492	79	124	1	M0257
ENST00000413038.5	ENST00000367964.6	0.885062	77	127	0	M0257
ENST00000413038.5	ENST00000373113.7	0.889076	80	123	1	M0257
ENST00000413038.5	ENST00000374639.7	0.884073	74	130	0	M0257
ENST00000413038.5	ENST00000374642.7	0.882244	78	126	0	M0257
ENST00000413038.5	ENST00000376701.4	0.889873	80	124	0	M0257
ENST00000413038.5	ENST00000381529.8	0.881725	70	133	1	M0257
ENST00000576153.5	ENST00000413038.5	0.882936	79	125	0	M0257
ENST00000576153.5	ENST00000438310.5	0.887999	79	125	0	M0257
ENST00000576153.5	ENST00000448798.5	0.88094	79	125	0	M0257
ENST00000438310.5	ENST00000240617.9	0.882326	80	123	1	M0257
ENST00000438310.5	ENST00000249071.10	0.887264	81	123	0	M0257
ENST00000438310.5	ENST00000250360.7	0.886671	78	126	0	M0257
ENST00000438310.5	ENST00000262629.8	0.884647	80	124	0	M0257
ENST00000438310.5	ENST00000338087.9	0.884689	81	123	0	M0257
ENST00000438310.5	ENST00000350896.3	0.88746	80	124	0	M0257
ENST00000438310.5	ENST00000355085.3	0.888574	81	123	0	M0257
ENST00000438310.5	ENST00000356909.7	0.88254	77	127	0	M0257
ENST00000438310.5	ENST00000367460.3	0.880981	78	126	0	M0257
ENST00000438310.5	ENST00000367964.6	0.884012	77	127	0	M0257
ENST00000438310.5	ENST00000374637.1	0.888666	71	133	0	M0257
ENST00000438310.5	ENST00000397820.4	0.884319	80	123	1	M0257
ENST00000448798.5	ENST00000223293.9	0.881572	81	123	0	M0257
ENST00000448798.5	ENST00000227266.9	0.886676	81	123	0	M0257
ENST00000448798.5	ENST00000249071.10	0.882498	81	123	0	M0257
ENST00000448798.5	ENST00000250360.7	0.88839	78	126	0	M0257
ENST00000448798.5	ENST00000271450.10	0.886873	80	123	1	M0257
ENST00000448798.5	ENST00000307637.4	0.882746	81	123	0	M0257
ENST00000448798.5	ENST00000307851.8	0.888889	81	123	0	M0257
ENST00000448798.5	ENST00000338087.9	0.882769	81	123	0	M0257
ENST00000448798.5	ENST00000350896.3	0.88106	80	124	0	M0257
ENST00000448798.5	ENST00000355085.3	0.884779	81	123	0	M0257
ENST00000448798.5	ENST00000356909.7	0.880803	77	127	0	M0257
ENST00000448798.5	ENST00000367460.3	0.880221	78	126	0	M0257
ENST00000448798.5	ENST00000367964.6	0.884195	77	127	0	M0257
ENST00000448798.5	ENST00000374637.1	0.88719	71	133	0	M0257
ENST00000448798.5	ENST00000381529.8	0.888444	70	133	1	M0257
ENST00000448798.5	ENST00000397820.4	0.884529	80	123	1	M0257
ENST00000448798.5	ENST00000433935.5	0.886585	73	130	1	M0257
ENSTR0000381529.8	ENST00000413038.5	0.885169	72	131	1	M0257
ENST00000418250.1	ENST00000340908.8	0.91129	31	172	1	M0258
ENST00000594668.5	ENST00000418250.1	0.880645	31	173	0	M0258
ENST00000462798.1	ENST00000418250.1	0.883871	31	173	0	M0258
ENST00000557013.1	ENST00000530469.1	0.916111	33	171	0	M0259
ENST00000530469.1	ENST00000237841.5	0.915775	33	171	0	M0259
ENST00000530469.1	ENST00000482507.5	-0.901673	36	166	2	M0259
ENST00000530469.1	ENST00000392722.3	0.891378	33	171	0	M0259
ENST00000530469.1	ENST00000395991.2	0.897664	30	174	0	M0259
ENST00000530469.1	ENST00000429162.2	0.898458	38	166	0	M0259
ENST00000530469.1	ENST00000510973.1	0.89212	40	164	0	M0259
ENST00000531301.1	ENST00000530469.1	0.899333	38	166	0	M0259
ENST00000530469.1	ENST00000426911.2	0.887464	32	172	0	M0259
ENST00000530469.1	ENST00000435930.1	-0.88314	36	168	0	M0259
ENST00000530469.1	ENST00000469485.5	-0.881377	39	165	0	M0259
ENST00000557739.1	ENST00000547362.5	0.916807	35	169	0	M0260
ENST00000557739.1	ENST00000285298.8	-0.884211	39	165	0	M0260
ENST00000557739.1	ENST00000544575.1	0.889516	31	173	0	M0260
ENST00000560440.5	ENST00000487065.5	0.918592	38	165	1	M0261
ENST00000509957.5	ENST00000487065.5	0.907065	37	167	0	M0261
ENST00000487065.5	ENST00000438070.1	0.896775	30	174	0	M0261
ENST00000487065.5	ENST00000465089.2	0.886676	37	167	0	M0261
ENST00000534043.1	ENST00000487065.5	0.886487	36	168	0	M0261
ENST00000567953.1	ENST00000531585.1	0.919231	39	165	0	M0262
ENST00000531585.1	ENST00000460754.1	0.913415	41	163	0	M0262
ENST00000531585.1	ENST00000522077.1	0.911712	36	168	0	M0262
ENST00000623239.1	ENST00000531585.1	0.904585	38	166	0	M0262
ENST00000623323.1	ENST00000531585.1	0.908921	42	162	0	M0262
ENST00000531585.1	ENST00000366287.4	0.903492	38	166	0	M0262
ENST00000531585.1	ENST00000392799.7	0.903732	36	168	0	M0262
ENST00000531585.1	ENST00000442074.1	0.903226	31	173	0	M0262
ENST00000635384.1	ENST00000531585.1	0.896525	36	168	0	M0262
ENST00000531585.1	ENST00000346693.8	0.893329	32	172	0	M0262
ENST00000531585.1	ENST00000420424.1	0.898388	42	162	0	M0262
ENST00000531585.1	ENST00000429443.1	0.891746	40	164	0	M0262
ENST00000531585.1	ENST00000462527.2	0.898881	35	169	0	M0262
ENST00000531585.1	ENST00000504704.6	0.894337	42	162	0	M0262
ENST00000531585.1	ENST00000474115.2	0.889548	41	163	0	M0262
ENST00000531585.1	ENST00000494069.1	0.88816	34	168	2	M0262
ENST00000531585.1	ENST00000508108.2	0.889077	35	169	0	M0262
ENST00000429029.6	ENST00000262646.11	0.918391	203	0	1	M0263
ENST00000334121.10	ENST00000262646.11	0.903698	203	0	1	M0263
ENST00000502499.5	ENST00000262646.11	0.909711	204	0	0	M0263
ENST00000429029.6	ENST00000375991.8	0.892016	203	0	1	M0263
ENST00000592118.2	ENST00000309889.2	-0.911028	42	162	0	M0264
ENST00000592118.2	ENST00000395285.3	-0.910275	38	166	0	M0264
ENST00000592118.2	ENST00000471223.1	-0.900494	42	162	0	M0264
ENST00000592118.2	ENST00000484380.2	-0.896281	42	162	0	M0264
ENST00000592118.2	ENST00000487682.5	-0.883316	42	162	0	M0264
ENST00000593424.5	ENST00000424269.5	-0.913682	30	174	0	M0265
ENST00000556379.1	ENST00000424269.5	-0.903893	30	174	0	M0265
ENST00000424269.5	ENST00000317881.8	-0.907453	30	174	0	M0265
ENST00000424269.5	ENST00000303142.10	-0.892325	30	174	0	M0265
ENST00000626826.1	ENST00000424269.5	0.890101	30	174	0	M0265
ENST00000424269.5	ENST00000251871.7	-0.881201	30	174	0	M0265
ENST00000424269.5	ENST00000281950.7	-0.883871	30	174	0	M0265
ENST00000598179.1	ENST00000555848.1	0.911671	202	2	0	M0266
ENST00000555848.1	ENST00000554757.1	0.893772	201	1	2	M0266
ENST00000555848.1	ENST00000525839.5	0.887521	202	0	2	M0266
ENST00000561643.5	ENST00000555848.1	0.888301	201	0	3	M0266
ENST00000586392.1	ENST00000555848.1	0.887305	194	10	0	M0266
ENST00000601295.1	ENST00000435739.1	0.911741	39	165	0	M0267
ENST00000508694.1	ENST00000435739.1	0.911712	36	168	0	M0267
ENST00000435739.1	ENST00000418231.2	0.90324	39	165	0	M0267
ENST00000435739.1	ENST00000422197.2	0.900001	35	169	0	M0267
ENST00000605233.2	ENST00000435739.1	0.901394	41	163	0	M0267
ENST00000499194.5	ENST00000435739.1	0.909245	35	169	0	M0267
ENST00000541337.5	ENST00000435739.1	-0.902265	41	163	0	M0267
ENST00000564791.5	ENST00000435739.1	0.891498	39	165	0	M0267
ENST00000435739.1	ENST00000376488.7	-0.896159	37	165	2	M0267
ENST00000548035.1	ENST00000435739.1	0.890726	31	173	0	M0267
ENST00000602285.1	ENST00000435739.1	0.880512	37	167	0	M0267
ENST00000459988.1	ENST00000435739.1	0.883575	34	170	0	M0267
ENST00000481073.5	ENST00000435739.1	-0.888676	41	163	0	M0267
ENST00000521189.1	ENST00000435739.1	0.882019	33	171	0	M0267
ENST00000604899.1	ENST00000486153.1	0.913256	36	168	0	M0268
ENST00000604899.1	ENST00000533473.1	0.884168	89	114	1	M0268
ENST00000604899.1	ENST00000603150.1	0.881209	42	162	0	M0268
ENST00000607215.1	ENST00000467108.1	0.91627	183	13	8	M0269
ENST00000474478.5	ENST00000467108.1	0.899082	184	13	7	M0269
ENST00000483779.1	ENST00000467108.1	0.88706	184	13	7	M0269
ENST00000612071.1	ENST00000244520.9	-0.918131	30	174	0	M0270
ENST00000612071.1	ENST00000399066.7	0.89366	30	174	0	M0270
ENST00000612071.1	ENST00000222374.2	-0.88832	30	174	0	M0270
ENST00000612071.1	ENST00000469897.1	-0.886096	30	174	0	M0270
ENST00000612071.1	ENST00000549030.1	-0.880756	30	174	0	M0270
ENST00000440836.1	ENST00000320776.4	-0.91239	32	172	0	M0271
ENST00000440836.1	ENST00000246802.9	-0.9	31	172	1	M0271
ENST00000440836.1	ENST00000354323.2	-0.9	31	172	1	M0271
ENST00000440836.1	ENST00000416970.5	-0.904783	30	173	1	M0271
ENST00000568956.1	ENST00000440836.1	-0.891862	32	172	0	M0271
ENST00000440836.1	ENST00000250340.8	-0.891435	30	174	0	M0271
ENST00000440836.1	ENST00000371614.1	-0.891532	31	172	1	M0271
ENST00000609386.1	ENST00000440836.1	-0.885264	32	172	0	M0271
ENST00000440836.1	ENST00000372491.3	-0.880132	32	172	0	M0271
ENST00000504897.2	ENST00000440836.1	-0.889663	32	172	0	M0271
ENST00000612785.1	ENST00000257909.7	0.919904	38	166	0	M0272
ENST00000352618.8	ENST00000257909.7	0.907725	47	157	0	M0272
ENST00000442720.5	ENST00000257909.7	0.906117	38	166	0	M0272
ENST00000263201.5	ENST00000257909.7	0.886365	32	170	2	M0272
ENST00000367900.7	ENST00000257909.7	0.880399	43	161	0	M0272
ENST00000457451.6	ENST00000456258.6	0.918724	53	149	2	M0273
ENST00000456258.6	ENST00000411565.2	0.891227	53	149	2	M0273
ENST00000456258.6	ENST00000444296.6	0.897664	47	156	1	M0273
ENST00000474698.5	ENST00000456258.6	0.881585	50	154	0	M0273
ENST00000467641.1	ENST00000301067.11	0.916935	31	173	0	M0274
ENST00000467641.1	ENST00000304191.3	-0.888765	30	173	1	M0274
ENST00000467641.1	ENST00000306024.3	-0.882091	30	173	1	M0274
ENST00000467641.1	ENST00000311351.8	-0.884316	30	173	1	M0274
ENST00000468286.5	ENST00000465751.5	0.917427	130	74	0	M0275
ENST00000554746.1	ENST00000465751.5	0.893015	125	76	3	M0275
ENST00000572567.5	ENST00000465751.5	0.881153	133	71	0	M0275
ENST00000480117.1	ENST00000252506.10	-0.916548	37	167	0	M0276
ENST00000480117.1	ENST00000317683.3	-0.91487	38	165	1	M0276
ENST00000480117.1	ENST00000249736.11	0.901605	34	170	0	M0276
ENST00000480117.1	ENST00000409565.5	-0.895238	35	168	1	M0276
ENST00000480117.1	ENST00000419948.5	0.895969	31	173	0	M0276
ENST00000480117.1	ENST00000425675.6	-0.893643	38	165	1	M0276
ENST00000480117.1	ENST00000426947.5	-0.897812	36	168	0	M0276
ENST00000480117.1	ENST00000293825.10	-0.881081	36	167	1	M0276
ENST00000480117.1	ENST00000360612.4	-0.884451	38	165	1	M0276
ENST00000480117.1	ENST00000369124.4	-0.883401	39	165	0	M0276
ENST00000480117.1	ENST00000374004.5	-0.880824	36	167	1	M0276
ENST00000480117.1	ENST00000439943.5	-0.885108	38	165	1	M0276
ENST00000490250.1	ENST00000480117.1	-0.886029	33	171	0	M0276
ENST00000493960.6	ENST00000262215.7	0.913531	201	0	3	M0277
ENST00000493960.6	ENST00000389793.6	0.907425	203	0	1	M0277
ENST00000389793.6	ENST00000350721.8	0.893028	199	0	5	M0277
ENST00000493960.6	ENST00000288985.11	0.890425	195	5	4	M0277
ENST00000493960.6	ENST00000350721.8	0.887383	200	0	4	M0277
ENST00000497170.5	ENST00000465751.5	0.918748	130	74	0	M0278
ENST00000465751.5	ENST00000379939.6	0.893568	131	71	2	M0278
ENST00000506030.5	ENST00000465751.5	0.887097	117	86	1	M0278
ENST00000505888.1	ENST00000452448.6	0.912001	42	162	0	M0279
ENST00000542578.1	ENST00000452448.6	0.905749	33	171	0	M0279
ENST00000551989.1	ENST00000452448.6	0.895754	36	168	0	M0279
ENST00000486798.5	ENST00000452448.6	0.889493	40	164	0	M0279
ENST00000506140.5	ENST00000457109.5	0.915578	162	42	0	M0280
ENST00000506140.5	ENST00000377291.2	0.89459	162	39	3	M0280
ENST00000609707.1	ENST00000506140.5	0.887668	162	41	1	M0280
ENST00000519253.5	ENST00000264447.8	0.91996	198	3	3	M0281
ENST00000584632.5	ENST00000376065.8	0.904799	187	14	3	M0281
ENST00000519253.5	ENST00000376065.8	0.90173	203	0	1	M0281
ENST00000584632.5	ENST00000336415.8	0.881535	178	19	7	M0281
ENST00000519253.5	ENST00000251507.8	0.887707	204	0	0	M0281
ENST00000522944.5	ENST00000378714.7	0.91197	36	168	0	M0282
ENST00000522944.5	ENST00000446922.6	0.910325	39	163	2	M0282
ENST00000615550.4	ENST00000522944.5	0.880974	46	158	0	M0282
ENST00000522944.5	ENST00000338193.10	0.884426	44	159	1	M0282
ENST00000522944.5	ENST00000366999.8	0.889328	45	158	1	M0282
ENST00000522944.5	ENST00000373944.7	0.881154	43	161	0	M0282
ENST00000525734.5	ENST00000321337.11	-0.917447	33	170	1	M0283
ENST00000525734.5	ENST00000403627.7	-0.900076	34	169	1	M0283
ENST00000569423.5	ENST00000525734.5	-0.891377	33	170	1	M0283
ENST00000525734.5	ENST00000237642.6	-0.890298	34	169	1	M0283
ENST00000525734.5	ENST00000300107.7	-0.892131	34	169	1	M0283
ENST00000525734.5	ENST00000306480.10	-0.898243	34	169	1	M0283
ENST00000525734.5	ENST00000377648.4	-0.896104	34	169	1	M0283
ENST00000525734.5	ENST00000396663.2	-0.895493	34	169	1	M0283
ENST00000525734.5	ENST00000476781.5	-0.899465	34	169	1	M0283
ENST00000525734.5	ENST00000216294.4	-0.886325	34	169	1	M0283
ENST00000525734.5	ENST00000230085.12	-0.880825	34	169	1	M0283
ENST00000525734.5	ENST00000262033.10	-0.884492	34	169	1	M0283
ENST00000525734.5	ENST00000302692.6	-0.885714	34	169	1	M0283
ENST00000525734.5	ENST00000317122.2	-0.883575	34	169	1	M0283
ENST00000525734.5	ENST00000343813.9	-0.881684	33	169	2	M0283
ENST00000525734.5	ENST00000358595.9	-0.889706	33	169	2	M0283
ENST00000525734.5	ENST00000380009.8	-0.888464	34	169	1	M0283
ENST00000525734.5	ENST00000482587.5	-0.880214	34	169	1	M0283
ENST00000527934.1	ENST00000457455.1	0.915323	31	173	0	M0284
ENST00000527934.1	ENST00000479118.1	0.880309	36	168	0	M0284
ENST00000529398.5	ENST00000527934.1	0.881677	48	156	0	M0284
ENST00000532151.2	ENST00000487512.1	0.912605	50	154	0	M0285
ENST00000625192.1	ENST00000532151.2	0.889322	51	153	0	M0285
ENST00000532151.2	ENST00000393829.6	0.881185	41	162	1	M0285
ENST00000545876.5	ENST00000522211.5	0.91157	37	167	0	M0286
ENST00000561400.1	ENST00000545876.5	0.889114	31	173	0	M0286
ENST00000545876.5	ENST00000436489.1	0.888196	32	172	0	M0286
ENST00000549155.5	ENST00000545876.5	0.885728	37	167	0	M0286
ENST00000548743.1	ENST00000504491.1	0.918131	30	174	0	M0287
ENST00000556554.1	ENST00000548743.1	0.900404	31	173	0	M0287
ENST00000548743.1	ENST00000526766.1	0.896056	33	171	0	M0287
ENST00000548743.1	ENST00000378046.5	0.887501	31	173	0	M0287
ENST00000548804.5	ENST00000479614.1	-0.91129	32	172	0	M0288
ENST00000479614.1	ENST00000260102.8	-0.895565	31	173	0	M0288
ENST00000479614.1	ENST00000268704.6	-0.895528	32	172	0	M0288
ENST00000526104.5	ENST00000479614.1	-0.892229	32	172	0	M0288
ENST00000479614.1	ENST00000247930.4	-0.88563	32	172	0	M0288
ENST00000479614.1	ENST00000257600.3	-0.881965	32	172	0	M0288
ENST00000479614.1	ENST00000299705.9	-0.882331	32	172	0	M0288
ENST00000479614.1	ENST00000303400.8	-0.88783	32	172	0	M0288
ENST00000486685.2	ENST00000479614.1	-0.881598	32	172	0	M0288
ENST00000512466.1	ENST00000479614.1	-0.88783	32	172	0	M0288
ENST00000281513.9	ENST00000262215.7	0.902075	198	0	6	M0289
ENST00000389793.6	ENST00000281513.9	0.894037	198	0	6	M0289
ENST00000448238.2	ENST00000389793.6	0.883207	200	0	4	M0289
ENST00000300181.6	ENST00000246194.7	0.905169	182	16	6	M0290
ENST00000360001.10	ENST00000300181.6	0.900035	180	16	8	M0290
ENST00000486058.5	ENST00000300181.6	0.905794	182	18	4	M0290
ENST00000300181.6	ENST00000292377.3	0.8883	172	19	13	M0290
ENST00000373418.7	ENST00000300181.6	0.889116	180	16	8	M0290
ENST00000315367.3	ENST00000205636.3	0.904422	201	0	3	M0291
ENST00000315367.3	ENST00000256015.4	0.899458	204	0	0	M0291
ENST00000262213.6	ENST00000256015.4	0.880666	204	0	0	M0291
ENST00000372106.5	ENST00000205636.3	0.88145	201	0	3	M0291
ENST00000372106.5	ENST00000256015.4	0.881821	204	0	0	M0291
ENST00000380739.5	ENST00000372106.5	0.882069	204	0	0	M0291
ENST00000366548.7	ENST00000259008.6	0.905776	48	156	0	M0292
ENST00000366548.7	ENST00000240423.8	0.894934	40	164	0	M0292
ENST00000366548.7	ENST00000361124.5	0.888516	48	156	0	M0292
ENST00000374379.8	ENST00000265138.3	0.908732	204	0	0	M0293
ENST00000394890.6	ENST00000265138.3	0.8834	194	6	4	M0293
ENST00000394890.6	ENST00000374379.8	0.887845	194	6	4	M0293
ENST00000380490.4	ENST00000373113.7	0.904399	185	9	10	M0294
ENST00000380490.4	ENST00000374642.7	0.885833	177	27	0	M0294
ENST00000448866.5	ENST00000380490.4	0.889155	177	23	4	M0294
ENST00000393915.8	ENST00000357799.8	0.903595	44	160	0	M0295
ENST00000393915.8	ENST00000276533.3	0.891581	42	162	0	M0295
ENST00000393915.8	ENST00000321990.4	0.882505	42	161	1	M0295
ENST00000552854.1	ENST00000393915.8	0.881154	43	161	0	M0295
ENST00000394106.6	ENST00000361445.8	0.904432	193	9	2	M0296
ENST00000518297.5	ENST00000361445.8	0.892031	188	7	9	M0296
ENST00000550896.1	ENST00000361445.8	0.890131	158	46	0	M0296
ENST00000394196.8	ENST00000354283.8	0.907963	201	1	2	M0297
ENST00000602393.1	ENST00000394196.8	0.897599	197	5	2	M0297
ENST00000467859.3	ENST00000394196.8	0.892718	199	5	0	M0297
ENST00000396049.4	ENST00000262213.6	0.907543	204	0	0	M0298
ENST00000396049.4	ENST00000315367.3	0.906815	204	0	0	M0298
ENST00000396049.4	ENST00000370290.7	0.889583	204	0	0	M0298
ENST00000559682.1	ENST00000408947.4	0.907008	30	174	0	M0299
ENST00000572440.1	ENST00000559682.1	0.900901	36	167	1	M0299
ENST00000559682.1	ENST00000475491.1	0.895518	35	169	0	M0299
ENST00000559682.1	ENST00000477118.2	0.892713	39	165	0	M0299
ENST00000559682.1	ENST00000431210.2	0.888664	39	165	0	M0299
ENST00000559682.1	ENST00000495136.1	0.882073	35	169	0	M0299
ENST00000561888.1	ENST00000371579.6	-0.900334	30	174	0	M0300
ENST00000561888.1	ENST00000434415.5	-0.905242	31	173	0	M0300
ENST00000628705.1	ENST00000561888.1	-0.890545	30	173	1	M0300
ENST00000561888.1	ENST00000005340.9	-0.880242	31	173	0	M0300
ENST00000561888.1	ENST00000331925.6	-0.884677	31	173	0	M0300
ENST00000564190.1	ENST00000356641.7	0.90548	141	62	1	M0301
ENST00000356641.7	ENST00000282041.9	0.894298	191	13	0	M0301
ENST00000377666.5	ENST00000356641.7	0.882751	127	71	6	M0301
ENST00000428135.7	ENST00000368494.3	0.904445	204	0	0	M0302
ENST00000370550.9	ENST00000297145.8	0.889657	204	0	0	M0302
ENST00000393085.3	ENST00000297145.8	0.889841	204	0	0	M0302
ENST00000428135.7	ENST00000393085.3	0.885792	204	0	0	M0302
ENST00000578049.3	ENST00000321250.12	0.900439	197	0	7	M0303
ENST00000375898.3	ENST00000321250.12	0.89343	197	0	7	M0303
ENST00000321250.12	ENST00000282570.3	0.880446	197	0	7	M0303
ENST00000370952.3	ENST00000321250.12	0.883402	194	0	10	M0303
ENST00000582586.1	ENST00000383597.6	-0.903893	30	174	0	M0304
ENST00000582586.1	ENST00000415649.4	-0.906118	30	174	0	M0304
ENST00000582586.1	ENST00000414154.6	-0.891711	33	171	0	M0304
ENST00000582586.1	ENST00000415289.4	-0.895439	30	174	0	M0304
ENST00000582586.1	ENST00000325974.8	-0.885714	35	168	1	M0304
ENST00000582586.1	ENST00000427936.4	-0.880756	30	174	0	M0304
ENST00000591821.6	ENST00000389484.7	0.905425	32	172	0	M0305
ENST00000591821.6	ENST00000517960.5	0.904338	30	174	0	M0305
ENST00000591821.6	ENST00000399586.2	0.883872	31	172	1	M0305
ENST00000598179.1	ENST00000482485.1	0.903819	201	2	1	M0306
ENST00000498544.5	ENST00000482485.1	0.901798	196	4	4	M0306
ENST00000485862.5	ENST00000482485.1	0.89848	200	1	3	M0306
ENST00000533676.5	ENST00000482485.1	0.894465	201	0	3	M0306
ENST00000554757.1	ENST00000482485.1	0.893595	200	1	3	M0306
ENST00000586392.1	ENST00000482485.1	0.886537	193	10	1	M0306
ENST00000525839.5	ENST00000482485.1	0.884892	201	0	3	M0306
ENST00000437245.1	ENST00000369927.8	0.906443	35	169	0	M0307
ENST00000437245.1	ENST00000378595.7	0.897653	49	155	0	M0307
ENST00000437245.1	ENST00000431684.1	0.890862	36	168	0	M0307
ENST00000437245.1	ENST00000427991.6	0.882345	45	159	0	M0307
ENST00000451116.1	ENST00000437245.1	0.883878	49	155	0	M0307
ENST00000606749.1	ENST00000261489.6	-0.903162	45	159	0	M0308
ENST00000606749.1	ENST00000369552.8	-0.888178	42	161	1	M0308
ENST00000606749.1	ENST00000370828.3	-0.880105	45	159	0	M0308
ENST00000618156.4	ENST00000337198.9	0.903566	204	0	0	M0309
ENST00000341119.9	ENST00000337198.9	0.896913	202	0	2	M0309
ENST00000341119.9	ENST00000326402.8	0.881706	202	0	2	M0309
ENST00000618156.4	ENST00000326402.8	0.88479	204	0	0	M0309
ENST00000622945.1	ENST00000547084.1	0.903076	33	171	0	M0310
ENST00000627417.1	ENST00000547084.1	0.902073	33	171	0	M0310
ENST00000547084.1	ENST00000481228.1	0.909855	34	170	0	M0310
ENST00000547084.1	ENST00000522584.5	0.896329	30	173	1	M0310
ENST00000624437.1	ENST00000512069.6	0.905679	38	165	1	M0311
ENST00000512069.6	ENST00000478161.5	0.895529	32	171	1	M0311
ENST00000512069.6	ENST00000496804.5	0.89058	38	165	1	M0311
ENST00000627656.2	ENST00000283006.6	0.901094	56	148	0	M0312
ENST00000627656.2	ENST00000344762.5	0.900582	61	143	0	M0312
ENST00000627656.2	ENST00000610533.4	0.895043	62	142	0	M0312
ENST00000627656.2	ENST00000264156.2	0.880538	62	142	0	M0312
ENST00000627656.2	ENST00000287394.9	0.887438	62	142	0	M0312
ENST00000627656.2	ENST00000310546.2	0.886078	62	142	0	M0312
ENST00000627656.2	ENST00000310942.8	0.888546	62	142	0	M0312
ENST00000627656.2	ENST00000415680.6	0.882401	62	142	0	M0312
ENST00000628938.2	ENST00000451921.5	0.906479	68	135	1	M0313
ENST00000451921.5	ENST00000367992.7	0.902227	67	137	0	M0313
ENST00000451921.5	ENST00000397852.5	0.893903	85	118	1	M0313
ENSTR0000381529.8	ENST00000451921.5	0.884849	78	125	1	M0313
ENST00000451921.5	ENST00000282026.1	0.880533	81	122	1	M0313
ENST00000451921.5	ENST00000330793.1	0.880895	84	120	0	M0313
ENST00000451921.5	ENST00000356998.7	0.887456	84	120	0	M0313
ENST00000451921.5	ENST00000367964.6	0.882	82	121	1	M0313
ENST00000451921.5	ENST00000374639.7	0.883169	77	127	0	M0313
ENST00000451921.5	ENST00000374737.8	0.883936	85	119	0	M0313
ENST00000630992.2	ENST00000586727.5	0.905442	40	164	0	M0314
ENST00000586727.5	ENST00000427574.6	0.885696	33	171	0	M0314
ENST00000586727.5	ENST00000504962.1	0.884799	34	170	0	M0314
ENST00000633056.1	ENST00000586299.1	0.901527	192	3	9	M0315
ENST00000633056.1	ENST00000483166.5	0.883266	196	6	2	M0315
ENST00000633056.1	ENST00000609998.1	0.884661	192	7	5	M0315
ENST00000460402.5	ENST00000404783.7	-0.900334	30	174	0	M0316
ENST00000590253.2	ENST00000404783.7	-0.894299	38	166	0	M0316
ENST00000492698.1	ENST00000404783.7	-0.885484	31	172	1	M0316
ENST00000464071.1	ENST00000374919.3	0.901894	197	4	3	M0317
ENST00000466565.1	ENST00000464071.1	0.907498	179	24	1	M0317
ENST00000532529.1	ENST00000464071.1	0.89289	197	6	1	M0317
ENST00000485565.6	ENST00000464071.1	0.886905	186	16	2	M0317
ENST00000504968.6	ENST00000464071.1	0.880228	180	20	4	M0317
ENST00000464835.1	ENST00000376112.3	-0.907453	30	174	0	M0318
ENST00000464835.1	ENST00000426155.6	-0.909677	30	174	0	M0318
ENST00000601296.2	ENST00000464835.1	-0.887875	30	174	0	M0318
ENST00000464835.1	ENST00000377205.5	-0.880756	30	174	0	M0318
ENST00000465083.1	ENST00000422321.5	0.907564	35	169	0	M0319
ENST00000482436.1	ENST00000422321.5	0.8901	30	174	0	M0319
ENST00000483842.1	ENST00000422321.5	0.881825	38	166	0	M0319
ENST00000466606.1	ENST00000360351.8	0.901159	36	168	0	M0320
ENST00000466606.1	ENST00000407818.7	0.900644	36	168	0	M0320
ENST00000466606.1	ENST00000357574.7	0.895754	36	168	0	M0320
ENST00000466874.1	ENST00000257504.10	0.904839	31	172	1	M0321
ENST00000504691.1	ENST00000257504.10	-0.896871	37	166	1	M0321
ENST00000581220.1	ENST00000257504.10	-0.881614	40	163	1	M0321
ENST00000467038.6	ENST00000374737.8	0.900129	36	167	1	M0322
ENST00000467038.6	ENST00000368985.7	0.895832	38	166	0	M0322
ENST00000467038.6	ENST00000330793.1	0.88881	37	167	0	M0322
ENST00000467038.6	ENST00000355085.3	0.886859	38	166	0	M0322
ENST00000470535.2	ENST00000247970.8	-0.904354	34	168	2	M0323
ENST00000470535.2	ENST00000373673.4	-0.900806	31	169	4	M0323
ENST00000470535.2	ENST00000007516.7	-0.887853	34	168	2	M0323
ENST00000470535.2	ENST00000404735.1	-0.884594	35	168	1	M0323
ENST00000481819.5	ENST00000434194.1	0.901614	31	172	1	M0324
ENST00000634400.1	ENST00000434194.1	-0.892325	30	174	0	M0324
ENST00000493874.1	ENST00000434194.1	0.884532	32	172	0	M0324
ENST00000482859.1	ENST00000475608.1	0.901017	186	18	0	M0325
ENST00000475608.1	ENST00000405810.2	0.898464	177	27	0	M0325
ENST00000522428.1	ENST00000475608.1	0.894323	180	24	0	M0325
ENST00000484343.1	ENST00000409544.5	0.905792	32	172	0	M0326
ENST00000484343.1	ENST00000441511.2	0.88837	33	171	0	M0326
ENST00000552827.1	ENST00000484343.1	0.883426	30	174	0	M0326
ENST00000484803.5	ENST00000476577.5	-0.904326	32	172	0	M0327
ENST00000484803.5	ENST00000441049.5	0.882092	30	173	1	M0327
ENST00000488292.1	ENST00000484803.5	-0.883603	39	165	0	M0327
ENST00000530934.5	ENST00000484803.5	-0.880499	32	172	0	M0327
ENST00000489934.1	ENST00000311337.10	-0.908724	32	172	0	M0328
ENST00000593404.5	ENST00000489934.1	-0.898109	30	173	1	M0328
ENST00000489934.1	ENST00000444067.2	0.898109	30	174	0	M0328
ENST00000569669.5	ENST00000489934.1	-0.883431	32	172	0	M0328
ENST00000629578.2	ENST00000489934.1	-0.88783	32	172	0	M0328
ENST00000489934.1	ENST00000011691.4	-0.883431	32	172	0	M0328
ENST00000489934.1	ENST00000313732.8	-0.883871	31	172	1	M0328
ENST00000489934.1	ENST00000371989.7	-0.888563	32	172	0	M0328
ENST00000489934.1	ENST00000391975.5	-0.88743	30	172	2	M0328
ENST00000489934.1	ENST00000397410.9	-0.885264	32	172	0	M0328
ENST00000489934.1	ENST00000407032.5	-0.881598	32	172	0	M0328
ENST00000489934.1	ENST00000434752.3	-0.884274	31	173	0	M0328
ENST00000489934.1	ENST00000438806.5	0.881232	32	172	0	M0328
ENST00000495646.5	ENST00000487795.1	-0.908938	34	169	1	M0329
ENST00000610494.1	ENST00000487795.1	-0.889922	38	166	0	M0329
ENST00000548309.1	ENST00000487795.1	-0.884164	32	172	0	M0329
ENST00000496158.5	ENST00000417778.5	0.902801	35	168	1	M0330
ENST00000417778.5	ENST00000372801.5	0.893523	39	165	0	M0330
ENST00000520047.1	ENST00000417778.5	0.883399	45	159	0	M0330
ENST00000497334.1	ENST00000309575.4	-0.90066	32	171	1	M0331
ENST00000497334.1	ENST00000159087.6	-0.885695	33	171	0	M0331
ENST00000497334.1	ENST00000382936.7	-0.884316	30	174	0	M0331
ENST00000497451.1	ENST00000219069.5	-0.901158	36	168	0	M0332
ENST00000497451.1	ENST00000221494.9	-0.90066	32	172	0	M0332
ENST00000497451.1	ENST00000222693.4	-0.904247	36	168	0	M0332
ENST00000564694.1	ENST00000497451.1	0.887516	36	168	0	M0332
ENST00000632793.1	ENST00000497451.1	-0.880952	35	169	0	M0332
ENST00000497451.1	ENST00000012049.9	-0.882353	33	171	0	M0332
ENST00000497451.1	ENST00000199814.8	-0.884942	36	168	0	M0332
ENST00000497451.1	ENST00000383196.4	-0.88314	36	168	0	M0332
[truncated: 5,671 more rows]
