# Supplementary material for: Discovery and validation of a glioblastoma co-expressed gene module
Source: Oncotarget. 2018 Jan 13;9(13):10995–1008. doi: 10.18632/oncotarget.24228 (PMC5834250; doi:10.18632/oncotarget.24228)
Supplement: Supplementary file 4 [file oncotarget-09-10995-s004.xlsx]

## Sheet: SuppTable3
Supplementary Table 3. TCGA Network Module Enrichments.
Module	BLCA	OV	LGG	THCA	GBM	Unique_Transcripts	Unique_Edges
M0001	1	6.70361e-27	1.63419e-39	1	5.34217e-05	3	3
M0002	1	6.79882e-11	4.28704e-35	1.45343e-29	1	3	3
M0003	NA	NA	NA	NA	NA	3	5
M0004	1.26383e-172	1	1	1	1	3	3
M0005	1	0.885984	0.26348	1.37322e-05	0.00972515	3	3
M0006	NA	NA	NA	NA	NA	3	5
M0007	4.88165e-89	0.0106275	1	1	1	3	3
M0008	0.169119	0.845352	0.0132406	0.999866	0.281402	3	3
M0009	0.968719	2.16751e-09	1	0.00677423	5.55144e-06	3	3
M0010	NA	NA	NA	NA	NA	3	4
M0011	0.00190082	1	0.930889	0.0116053	0.037652	3	3
M0012	3.91316e-14	2.2025e-25	1	2.24863e-13	0.934966	3	3
M0013	0.767572	2.58511e-153	1	1	2.38661e-09	3	3
M0014	1	0.999998	1	7.43924e-169	1	3	3
M0015	0.829562	8.4735e-11	4.3954e-10	1	1	3	3
M0016	0.35423	0.305238	0.926089	0.768628	0.623807	3	3
M0017	NA	NA	NA	NA	NA	3	6
M0018	6.99667e-42	0.999066	1	1	1	3	3
M0019	2.40328e-08	1	4.5394e-17	1.40871e-27	1.80594e-11	3	3
M0020	1.45135e-10	6.12782e-21	1	3.24439e-38	1	3	3
M0021	0.0214699	2.42224e-23	0.999999	1	0.000712321	3	3
M0022	1	1	1	0	1	3	3
M0023	0.999476	0.171789	1.58242e-09	0.434017	1	3	3
M0024	0.999999	0.547375	0.972902	8.33245e-08	0.034685	3	3
M0025	1	4.99942e-16	1	1.02883e-36	0.999999	3	3
M0026	2.29596e-15	0.0109764	1	1.00431e-14	0.000293981	3	3
M0027	1	3.34822e-21	2.16489e-09	0.824042	0.290631	3	3
M0028	0.0606742	1	8.2738e-05	0.889168	0.136031	3	3
M0029	0.968699	2.58044e-66	1	0.0436145	2.45676e-16	3	3
M0030	1	1	5.74248e-69	3.5545e-07	1.48123e-07	3	3
M0031	1	0.0738255	6.28749e-60	2.4737e-13	3.67994e-20	3	3
M0032	4.45952e-54	2.48833e-42	1	9.62285e-132	1	3	3
M0033	1	1	1	6.77778e-209	1	3	3
M0034	1.15636e-10	1	1.37242e-08	1	7.56622e-26	4	7
M0035	2.25591e-09	2.13695e-29	1	0.0281043	0.999999	4	3
M0036	1.17781e-71	8.98342e-61	1	1	0.931611	4	6
M0037	NA	NA	NA	NA	NA	4	7
M0038	1.40621e-203	0.943071	1	1	1	5	9
M0039	0.999972	0.00286266	4.78478e-07	0.998782	0.630106	4	6
M0040	1	1	1	0	1	3	3
M0041	0.999999	1.44328e-15	0.904074	0.931565	0.00437649	3	3
M0042	1.91206e-45	3.21411e-58	1	0.131042	1	3	3
M0043	1	2.79682e-27	0.000287214	0.0212071	0.673103	3	3
M0044	1	5.20294e-15	1	4.48656e-59	1	3	3
M0045	1	4.98655e-35	1	2.53257e-08	3.7093e-17	3	3
M0046	0.0942161	1	0.000261303	0.000867117	0.000293705	3	3
M0047	8.26597e-51	2.00334e-49	1	0.188572	0.999997	3	3
M0048	0.626331	0.768907	0.954251	0.134641	0.911849	3	3
M0049	1	1.28019e-301	1	1	1	3	3
M0050	0.99263	1.23295e-28	1	2.51632e-16	0.195835	3	3
M0051	1	1	4.33596e-134	0.000158685	0.999998	3	3
M0052	NA	NA	NA	NA	NA	4	7
M0053	1.54602e-12	1.97824e-16	1	0.0373192	0.315858	4	5
M0054	NA	NA	NA	NA	NA	4	6
M0055	1	1	2.29328e-57	2.68113e-17	4.30133e-23	4	5
M0056	1	0.999996	2.14096e-06	4.31601e-07	0.00913462	4	5
M0057	1	1	1	6.95163e-152	1	6	13
M0058	0.713018	0.997615	0.214294	0.561868	0.63649	3	3
M0059	0.999997	1	6.9343e-15	5.11538e-30	0.000359166	3	3
M0060	1	1.08208e-61	1	1	0.99938	3	3
M0061	1	1	1.47728e-263	1	9.39442e-29	3	3
M0062	0.465015	1	0.903333	2.49781e-06	0.9036	12	53
M0063	NA	NA	NA	NA	NA	7	23
M0064	1	0.00263429	1.17867e-25	0.10315	3.03091e-10	4	3
M0065	0.13506	0.0116834	1	0.00144165	0.331727	5	4
M0066	NA	NA	NA	NA	NA	3	5
M0067	1	3.7744e-08	1.31833e-15	0.895857	7.47581e-05	3	3
M0068	1	1	5.32012e-19	3.32294e-07	0.998395	4	3
M0069	1	0.163027	8.14465e-06	0.0116213	0.999189	3	3
M0070	0.361866	0.0388356	1	6.95989e-05	0.179077	3	3
M0071	1	1	8.91492e-298	1	0.0213899	4	5
M0072	1.25341e-36	7.2216e-38	1	1.54953e-69	1	5	4
M0073	0.954769	0.999983	0.210777	0.00700883	0.00681117	4	5
M0074	3.1764e-25	0.00376737	1	2.11194e-23	1	20	137
M0075	3.2909e-16	1.00406e-24	0.676896	1	1.24282e-09	8	7
M0076	0.0824064	8.55333e-07	1	2.80293e-17	1	4	4
M0077	0.131063	0.951973	1	3.07084e-08	1	3	3
M0078	1	1	7.54875e-131	1	0.995146	4	3
M0079	1	0.69536	0.00254718	1.09377e-19	1	3	3
M0080	1	1	4.78453e-58	1	0.940498	4	3
M0081	1	1	3.21156e-58	1	0.651698	4	3
M0082	1	1	3.21156e-58	1	0.651698	4	3
M0083	1	1	0	1	2.07977e-18	5	4
M0084	1	9.55342e-22	9.60259e-17	0.79834	0.996143	6	10
M0085	2.28135e-24	1.43393e-22	1	1	3.37832e-05	5	4
M0086	4.70856e-05	6.16996e-17	0.44385	1	0.00235538	5	4
M0087	1	1	1.20008e-207	1	1.85982e-72	9	8
M0088	1	1	1.24494e-198	1	5.34957e-13	4	3
M0089	1	0.000119827	1.56157e-28	0.868579	1.71987e-08	3	3
M0090	1	1	2.87272e-34	0.00891127	5.41129e-08	3	3
M0091	1	1	2.04661e-225	1	4.27506e-11	4	3
M0092	0.610586	1	2.15772e-05	1.14293e-09	0.0836937	4	5
M0093	1	1	4.28186e-110	1	4.03726e-05	5	6
M0094	1	1	1.01486e-241	1	2.5554e-18	7	7
M0095	1.87518e-06	3.24825e-05	0.999999	0.992215	0.189986	4	3
M0096	1	1	2.05455e-292	1	1.23735e-64	10	9
M0097	1	1	5.86813e-73	1	0.416992	4	3
M0098	1	1	2.4477e-71	1	0.481848	4	3
M0099	1	1	9.75709e-282	1	2.41523e-67	5	4
M0100	1	0.000207246	0.420169	0.172835	0.00973524	4	3
M0101	5.63629e-07	0.000715409	1	2.01896e-10	0.0877829	4	3
M0102	1	1	1.05801e-11	4.17695e-24	3.30178e-05	4	3
M0103	0.35423	0.589787	0.999808	0.0459448	0.256944	3	3
M0104	4.50236e-55	1	2.00537e-05	3.60608e-05	7.11377e-14	4	3
M0105	1	1.7404e-07	2.89251e-22	0.00491277	1.31877e-05	5	4
M0106	0.000300826	2.61007e-05	0.999482	0.99996	0.0103502	6	5
M0107	3.36348e-12	3.23763e-24	1	1	1.4593e-07	11	10
M0108	1	1	9.85349e-145	1	0.627687	4	3
M0109	1	1	1.10093e-104	1	0.00973428	4	3
M0110	1	1	4.899e-113	1	0.967981	5	4
M0111	1.87953e-23	1	0.00293723	0.690786	4.32519e-12	4	3
M0112	0.258109	1	1	6.29731e-16	1	6	5
M0113	1	1	1.98407e-50	1	0.0122663	4	3
M0114	0.00762418	1	1	9.99057e-18	0.999941	6	5
M0115	1	1	2.21542e-78	1	0.000507491	5	4
M0116	1	1	2.96273e-37	1	0.454288	4	3
M0117	1	1	4.39699e-288	1	0.0237855	4	3
M0118	1	1	8.21757e-84	1	0.920562	5	4
M0119	1	1	1.71092e-27	1	0.464711	5	4
M0120	1	1.15471e-06	1.48363e-10	0.0306351	0.0304875	5	5
M0121	0.999749	0.114184	0.0180537	0.867002	0.308173	4	4
M0122	1	1	0.459697	1	0.165209	6	5
M0123	1	1	4.82362e-65	1	0.378949	6	5
M0124	1	1	4.21681e-26	1	0.57101	4	3
M0125	1	1	4.34705e-32	1	0.585766	4	3
M0126	5.18807e-05	0.999986	0.992888	0.0483361	0.929663	10	9
M0127	0.139552	0.00236309	1	0.592434	1	19	18
M0128	0.140935	0.844992	0.969573	0.171916	0.729283	25	24
M0129	1	1	8.2766e-195	1	5.78752e-07	5	4
M0130	NA	NA	NA	NA	NA	6	5
M0131	1	1	8.32529e-69	1	0.440673	7	6
M0132	1	1	6.89937e-74	1	0.522544	6	5
M0133	1	1	6.42866e-48	1	0.0213851	6	5
M0134	1	0.0166712	1.96002e-14	0.586418	5.07213e-07	5	4
M0135	1	1	4.33509e-245	1	3.80571e-07	4	3
M0136	1	1	5.19728e-234	1	2.95882e-05	4	4
M0137	1	1	1.13026e-245	1	1.32058e-05	5	5
M0138	1	1	8.2425e-296	1	7.91909e-22	4	3
M0139	1	1	1.10144e-23	1	1	3	3
M0140	1	1	5.60922e-73	1	0.772799	5	4
M0141	1	0.689083	2.20233e-26	0.0809407	5.52936e-08	9	9
M0142	1	1.32964e-05	2.69772e-43	0.0145781	8.00745e-12	4	3
M0143	1	1	2.94828e-183	1	6.38897e-30	4	3
M0144	1	6.17533e-10	0.000421788	0.84281	0.968222	4	4
M0145	0.996945	6.19403e-08	0.788156	0.126477	0.99972	3	3
M0146	1	1	3.14559e-112	1	6.648e-17	6	5
M0147	9.93024e-14	3.53043e-40	0.209888	1	3.42393e-14	6	5
M0148	1	1	1.02887e-289	1	0.999991	4	5
M0149	0.999955	2.507e-19	0.999915	1	9.93533e-11	6	8
M0150	1	1	5.9296e-133	1	9.59738e-07	13	12
M0151	4.53621e-43	5.65452e-49	1	9.02583e-43	1	20	84
M0152	0.000815568	3.67873e-10	0.000125801	1	2.26471e-06	4	3
M0153	1	1	3.04812e-28	1	0.0993236	4	3
M0154	1	1	2.74906e-129	1	2.71638e-07	4	3
M0155	1	1	6.60153e-174	1	1.42625e-07	4	3
M0156	1	1	2.194e-141	1	0.00324299	7	6
M0157	1	1	1.45432e-118	1	4.27003e-09	6	5
M0158	1	1	1.03501e-38	1	0.372407	13	12
M0159	1	1	1.65834e-68	1	0.00727937	7	6
M0160	1	1	8.52632e-49	1	0.586297	7	6
M0161	1	1	7.67294e-104	1	0.0476236	7	6
M0162	1	1	1.12253e-87	1	0.000159862	4	3
M0163	1	1	8.24371e-32	1	0.225885	7	6
M0164	1	1	3.24643e-90	1	0.0001219	6	5
M0165	3.11817e-07	1.72045e-08	0.999998	0.999999	0.00617571	6	5
M0166	4.00319e-11	9.26999e-25	0.995165	1	0.000126209	10	9
M0167	1	1	1.39752e-57	1	0.0929254	4	3
M0168	1	0.999882	2.48293e-30	3.07366e-11	0.998406	4	3
M0169	1	1	8.33039e-124	1	0.00311295	4	3
M0170	1	1	1	0.28373	1	4	3
M0171	1	1	6.06402e-87	1	0.538818	10	9
M0172	1	1	6.78205e-78	1	0.996155	6	5
M0173	NA	NA	NA	NA	NA	6	9
M0174	1	1	1.2408e-87	1	0.851086	4	3
M0175	1	1	1.2798e-16	1	0.276574	4	4
M0176	1	1	1.38888e-131	1	0.201844	7	6
M0177	1	1	7.78353e-266	1	1.12092e-19	4	3
M0178	1	1	2.47668e-95	1	0.568857	9	8
M0179	1	0.00123698	4.17802e-23	1	1.86594e-18	4	3
M0180	1	1	2.35047e-30	1	0.541831	4	3
M0181	1	1	3.89343e-166	1	2.0483e-07	5	4
M0182	1	1	6.09307e-100	1	3.66891e-05	4	3
M0183	1	1	4.64959e-126	1	0.0060517	5	4
M0184	1	1	7.29844e-80	1	0.897344	4	3
M0185	1	1	3.82603e-145	1	5.62331e-07	6	5
M0186	1	1	2.0029e-84	1	0.336459	5	4
M0187	1	1	1.7792e-104	1	0.00367873	6	5
M0188	1	1	2.06104e-90	1	0.016602	9	8
M0189	1	1	3.46059e-235	1	1.92023e-44	4	3
M0190	1	1	5.35836e-149	1	2.05521e-12	4	3
M0191	1	1	6.15725e-192	1	6.95843e-15	4	3
M0192	1	1	1.16593e-159	1	0.103919	4	3
M0193	1	1	1.71092e-27	1	0.464711	10	9
M0194	0.000691465	2.36678e-11	1	7.83821e-17	1	42	187
M0195	1	1	5.60668e-12	1	0.256536	5	4
M0196	1	1	1.67059e-253	1	1.81373e-12	5	4
M0197	1	1	1.40658e-164	1	7.62457e-09	5	4
M0198	1	1	6.95336e-95	1	0.000422454	4	3
M0199	1	1	1.86471e-64	1	0.745952	7	6
M0200	0.116845	0.999309	0.938972	0.0492728	0.443054	5	4
M0201	1	1	1.97941e-69	1	0.639042	5	4
M0202	1	1	3.14606e-212	1	1.71884e-09	5	4
M0203	1	1	2.67578e-77	1	0.777879	5	4
M0204	1.65154e-63	1	7.57544e-09	0.835969	9.21264e-19	7	6
M0205	5.95526e-36	8.90576e-38	0.942828	1	9.94502e-06	10	9
M0206	1	1	1.64387e-152	1	1.56484e-08	4	3
M0207	1	1	8.10026e-109	1	0.0138019	4	3
M0208	1	1	2.38117e-207	1	2.94199e-11	4	3
M0209	1	1	1.48032e-166	1	0.0180158	72	622
M0210	1	1	1.97304e-101	1	0.0826804	36	35
M0211	8.0836e-25	1.12926e-11	1	0.910341	5.60368e-05	4	3
M0212	1	1	2.14871e-124	1	0.00229529	4	3
M0213	1	1	1.17375e-116	1	0.00159374	4	3
M0214	1	1.61431e-14	0.00451922	0.99974	2.56277e-17	54	416
M0215	6.65993e-29	1.24461e-24	6.88083e-05	1	1.2877e-07	4	3
M0216	1	1	5.10157e-121	1	0.218436	19	18
M0217	1	1	2.19739e-116	1	0.101338	12	11
M0218	1	1	2.08137e-123	1	1.05315e-05	9	8
M0219	1	1	9.52814e-66	1	0.0839941	12	11
M0220	1	1	8.08111e-85	1	3.19855e-07	4	3
M0221	1	1	3.90315e-78	1	0.141644	4	3
M0222	1	1	8.81947e-39	1	4.12732e-09	11	10
M0223	1	1	1.50604e-47	1	0.858779	6	5
M0224	1	1	2.4185e-66	1	0.000999608	4	3
M0225	1	1	4.95401e-90	1	7.95175e-06	5	4
M0226	1	1	1.30722e-50	1	0.620921	12	16
M0227	1	1	2.68588e-77	1	0.244342	5	4
M0228	1	1	4.17449e-69	1	0.539601	6	5
M0229	1	1	2.76156e-69	1	0.211076	4	3
M0230	1	1	2.76156e-69	1	0.211076	4	3
M0231	1	1	6.50255e-70	1	0.218734	4	3
M0232	1	1	2.93684e-85	1	0.211026	4	3
M0233	1	1	6.50255e-70	1	0.218734	4	3
M0234	1	1	2.21326e-63	1	0.87934	6	5
M0235	1	1	8.94306e-79	1	0.0050967	5	4
M0236	1	1	1.09617e-71	1	0.397097	4	3
M0237	1	1	2.76156e-69	1	0.211076	5	6
M0238	1	1	5.14307e-65	1	0.568312	5	4
M0239	1	1	3.66069e-66	1	0.174785	5	4
M0240	1	1	6.36972e-65	1	0.161256	5	4
M0241	1	1	4.61992e-62	1	0.185178	8	7
M0242	1	1	1.90822e-38	1	0.266457	7	6
M0243	1	1	6.50255e-70	1	0.218734	7	6
M0244	1	1	1.04898e-60	1	0.308818	13	12
M0245	1	1	5.4655e-47	1	0.337387	5	4
M0246	1	1	3.66069e-66	1	0.174785	7	8
M0247	1	1	4.82362e-65	1	0.378949	7	6
M0248	1	1	5.39141e-77	1	0.00695815	5	5
M0249	1	1	5.85053e-63	1	0.807892	6	8
M0250	1	1	1.86471e-64	1	0.745952	9	15
M0251	1	1	3.17461e-234	1	2.49096e-11	8	11
M0252	1	1	6.10509e-91	1	0.0110616	14	13
M0253	1	1	4.63464e-118	1	0.378747	17	16
M0254	1	1	3.72013e-118	1	0.194345	5	4
M0255	1	1	2.63955e-121	1	4.72546e-05	8	9
M0256	1	1	1.62317e-140	1	1.56876e-06	6	5
M0257	1	1	4.86421e-85	1	5.63e-05	5	4
M0258	1	1	6.15562e-292	1	0.221517	5	5
M0259	1	1	2.76278e-111	1	0.00430592	21	20
M0260	1	1	1.13111e-26	1	0.586765	5	4
M0261	1	0.520744	0.139332	0.864314	0.24437	4	3
M0262	1	1	1	0.28373	1	6	5
M0263	1	1	1.00696e-180	1	0.000167415	7	6
M0264	1	1	0.459697	0.487058	1	4	3
M0265	1	1	3.43528e-51	1	0.0786437	66	65
M0266	1	1	3.41433e-48	1	0.574447	10	9
M0267	1	1	1.09673e-84	1	0.420505	45	44
M0268	1	1	6.2288e-104	1	0.942631	8	7
M0269	1	1	1.14293e-32	1	0.599932	5	4
M0270	1	1	5.22175e-71	1	0.57024	8	7
M0271	1	1	3.71267e-116	1	0.4307	19	18
M0272	1	1	6.23415e-31	1	0.556702	7	6
M0273	1	1	2.09977e-113	1	0.0616301	4	3
M0274	1	1	1.11598e-73	1	0.105565	4	3
M0275	1	1	8.91089e-79	1	0.147325	5	4
M0276	1	1	4.37261e-120	1	0.0317083	4	3
M0277	1	1	1.61786e-33	1	0.260532	9	8
M0278	1	1	2.14339e-28	1	0.632098	4	3
M0279	1	1	1.17295e-34	1	0.516827	4	3
M0280	1	1	1.51936e-123	1	0.144047	4	3
M0281	1	1	6e-62	1	0.710428	7	7
M0282	1.88642e-30	1.8063e-27	1	1	2.26409e-11	82	839
M0283	1	1	8.28265e-274	1	1.61578e-35	7	6
M0284	1	1	1.40022e-161	1	3.71477e-08	5	4
M0285	1	1	2.37207e-98	1	0.293653	40	59
M0286	1	1	6.08151e-48	1	0.679241	60	59
M0287	1	2.36898e-08	0.0800683	0.170675	0.147584	4	3
M0288	1	1	9.17967e-37	1	0.691388	56	55
M0289	1	1	1.10362e-112	1	0.199181	17	16
M0290	0.000156908	1.70393e-05	0.999344	0.999964	0.0230796	5	4
M0291	1	1	4.41401e-64	1	0.455263	12	11
M0292	1	1	3.71887e-64	1	0.281746	5	4
M0293	1	1	9.66353e-56	1	0.404144	19	139
M0294	1	1	1.41551e-57	1	0.437537	12	11
M0295	1	1	4.0694e-59	1	0.56637	14	13
M0296	1	1	5.48548e-101	1	0.00152575	11	10
M0297	1	1	6.05558e-42	1	0.33613	14	13
M0298	1	1	1.56562e-42	1	0.348103	10	9
M0299	1	1	5.21182e-39	1	0.494895	4	3
M0300	1	1	1.65342e-77	1	0.00440088	9	8
M0301	1	1	4.16307e-44	1	0.717526	14	13
M0302	1	1	9.1264e-211	1	0.245155	8	7
M0303	1	1	1.60272e-245	1	1.71583e-46	5	4
M0304	1	1	1.30949e-166	1	0.0262874	8	10
M0305	1	1	2.80607e-50	1	0.505847	21	27
M0306	1	1	7.6467e-68	1	0.518812	13	15
M0307	NA	NA	NA	NA	NA	12	11
M0308	1	1	6.91021e-151	1	1.15354e-11	4	3
M0309	1	1	8.4787e-115	1	0.292649	6	5
M0310	1	1	5.81969e-78	1	1.89542e-06	11	10
M0311	1	1	2.4477e-71	1	0.481848	11	15
M0312	1.30836e-07	2.77891e-09	0.723537	1	0.00748878	6	5
M0313	NA	NA	NA	NA	NA	10	9
M0314	NA	NA	NA	NA	NA	10	9
M0315	NA	NA	NA	NA	NA	15	14
M0316	NA	NA	NA	NA	NA	11	10
M0317	1	1	5.02034e-39	1	0.27775	9	8
M0318	0.908015	1	0.096187	0.307276	1	4	3
M0319	NA	NA	NA	NA	NA	6	5
M0320	1	1	1	0.487058	0.165209	5	4
M0321	1	1	1.01443e-32	1	0.163856	25	24
M0322	1	1	4.93982e-68	1	0.19615	14	22
M0323	1	1	3.21156e-58	1	0.651698	43	42
M0324	1	1	1.70415e-177	1	2.509e-10	4	3
M0325	1	1	1.71988e-171	1	8.64592e-05	4	3
M0326	1	1	6.72851e-248	1	2.68866e-13	7	9
M0327	1	1	1.63924e-143	1	0.00051164	11	10
M0328	1	1	1.47326e-112	1	0.0407697	9	9
M0329	1	1	1.56562e-42	1	0.348103	4	3
M0330	1	1	6.04869e-133	1	9.90033e-05	27	26
M0331	1	1	6.24071e-156	1	0.000177742	46	70
M0332	1	1	2.19961e-107	1	1.22323e-09	4	3
M0333	1	1	3.77501e-108	1	2.38656e-10	4	3
M0334	1	1	1.21313e-65	1	0.578748	9	8
M0335	1	1	1.10444e-80	1	0.535782	8	7
M0336	1	1	5.05308e-66	1	0.30962	8	7
M0337	1	1	1.58179e-69	1	0.283131	7	9
M0338	1	1	2.87083e-57	1	0.533123	230	1289
M0339	1	1	2.99617e-54	1	6.14578e-06	9	8
M0340	1	1	3.2959e-112	1	3.11616e-09	6	5
M0341	1	1	3.60623e-110	1	8.79671e-10	5	4
M0342	1	1	1.14364e-75	1	0.0388872	8	7
M0343	1	1	4.61992e-62	1	0.185178	8	7
M0344	1	1	2.37074e-56	1	0.415267	11	10
M0345	1	1	9.74762e-87	1	7.39134e-09	7	6
M0346	1	1	5.01459e-78	1	8.57724e-06	9	8
M0347	NA	NA	NA	NA	NA	10	9
M0348	NA	NA	NA	NA	NA	8	7
M0349	NA	NA	NA	NA	NA	11	10
M0350	NA	NA	NA	NA	NA	8	7
M0351	NA	NA	NA	NA	NA	11	10
M0352	NA	NA	NA	NA	NA	14	13
M0353	NA	NA	NA	NA	NA	16	15
M0354	NA	NA	NA	NA	NA	12	11
M0355	1	0.153274	1	1	1	4	3
M0356	NA	NA	NA	NA	NA	15	52
