# Supplementary material for: Discovery and validation of a glioblastoma co-expressed gene module
Source: Oncotarget. 2018 Jan 13;9(13):10995–1008. doi: 10.18632/oncotarget.24228 (PMC5834250; doi:10.18632/oncotarget.24228)
Supplement: Supplementary file 5 [file oncotarget-09-10995-s005.xlsx]

## Sheet: SuppTable4
Supplementary Table 4. Brain Network Modules Enrichments.
Module	GBM	NormalBrain	Parkinson_BA9	Unique_Transcripts	Unique_Edges
M0001	0.267396	0.98508	0.0542292	4	6
M0002	1	3.67613e-07	1	4	6
M0003	0.831788	0.0612943	0.973478	3	3
M0004	0.593822	0.890017	0.118508	3	3
M0005	0.196396	0.995694	0.0232418	4	6
M0006	0.000192419	0.999994	0.0942348	3	3
M0007	0.276751	0.946757	0.196569	3	3
M0008	1	0.00579902	0.055534	5	10
M0009	5.2977e-05	1	0.00127551	5	10
M0010	0.103395	0.97807	0.280003	3	3
M0011	0.822647	0.98337	0.000140417	3	3
M0012	0.191135	0.102237	0.999857	3	3
M0013	0.000731394	0.9566	0.988458	3	3
M0014	0.0215315	0.368387	1	3	3
M0015	8.14168e-05	1	0.0232418	3	3
M0016	2.80742e-06	1	0.0133037	5	10
M0017	0.000548746	0.955997	0.965286	3	3
M0018	1.30144e-07	0.999999	0.312645	3	3
M0019	0.857077	0.31023	0.620925	3	3
M0020	0.65208	0.872468	0.179992	3	3
M0021	0.939937	0.00439187	0.99301	3	3
M0022	0.983873	0.651127	0.00812807	3	3
M0023	0.875486	0.909377	0.00437064	4	6
M0024	0.206605	0.977522	0.120583	3	3
M0025	0.554513	0.992228	0.00161479	4	6
M0026	0.000299737	1	0.000347217	4	6
M0027	0.0660642	0.999841	0.0377403	3	3
M0028	0.0388143	0.997646	0.110271	3	3
M0029	0.530549	0.503661	0.747983	4	6
M0030	0.190617	0.966676	0.18654	4	6
M0031	1.76831e-07	0.99965	0.988458	3	3
M0032	0.000666868	0.999999	0.0147139	3	3
M0033	0.258639	0.787609	0.604121	3	3
M0034	0.385293	0.994817	0.00512462	3	3
M0035	0.248302	0.937811	0.285038	3	3
M0036	0.43686	0.999141	0.000272289	3	3
M0037	0.0109333	0.96645	0.756793	3	3
M0038	0.999998	0.0122005	0.0767367	3	3
M0039	0.656014	0.893482	0.0894371	3	3
M0040	0.99555	1.47615e-05	0.999747	3	3
M0041	0.0050241	0.999843	0.1242	3	3
M0042	0.094994	0.997794	0.0395986	3	3
M0043	0.000205514	0.99876	0.661665	3	3
M0044	0.953664	0.901661	0.000374948	3	3
M0045	0.941465	0.0279958	0.944421	3	3
M0046	0.0660442	0.992068	0.178452	3	3
M0047	0.00109936	0.999713	0.322195	3	3
M0048	1.58764e-05	0.999964	0.483248	3	3
M0049	0.010864	0.994848	0.454142	5	9
M0050	0.436884	0.999869	5.25286e-06	5	9
M0051	0.428747	0.999215	0.000187661	4	6
M0052	0.00294658	0.993928	0.611965	5	9
M0053	2.52899e-06	1	0.133577	3	3
M0054	0.0119575	0.947767	0.844898	4	5
M0055	0.0316491	0.983909	0.447689	4	5
M0056	3.95741e-05	0.991454	0.988458	3	3
M0057	0.689991	0.954107	0.0193072	4	5
M0058	0.998651	0.51982	0.000802879	4	5
M0059	0.187296	0.204332	0.998039	3	3
M0060	8.39684e-05	0.960646	0.998051	3	3
M0061	0.00042741	1	2.46955e-05	4	5
M0062	0.0162056	1	0.052453	4	5
M0063	0.907308	0.188105	0.856872	3	3
M0064	0.0501227	0.276516	0.999226	3	3
M0065	0.541972	0.959019	0.300136	3	3
M0066	0.794015	0.416634	0.743217	3	3
M0067	0.877534	0.346493	0.661005	3	3
M0068	3.13279e-05	1	0.0392471	4	3
M0069	0.0379117	0.847876	0.914786	5	6
M0070	0.000727227	1	0.00573959	4	5
M0071	0.993498	0.260089	0.188521	3	3
M0072	0.883508	0.707366	0.0689867	4	4
M0073	0.0625714	0.210769	0.999572	3	3
M0074	0.18612	1	0.300136	3	3
M0075	1	1	1	3	3
M0076	0.230602	1	0.349863	3	3
M0077	0.00586855	0.999999	0.00480524	4	3
M0078	0.0971365	0.500921	0.99119	3	3
M0079	0.435462	1	0.551407	4	4
M0080	0.996568	0.0621058	0.589718	3	3
M0081	0.0501227	0.888753	0.892954	5	8
M0082	0.99642	1.01825e-07	0.999999	3	3
M0083	0.82999	0.509163	0.697949	3	3
M0084	1.28136e-14	1	0.630831	5	8
M0085	1.28136e-14	1	0.630831	5	7
M0086	0.999997	9.42314e-05	0.743217	3	3
M0087	0.000931928	1	0.00684793	3	3
M0088	8.6786e-25	1	0.920829	3	3
M0089	0.999074	0.000977558	0.964935	3	3
M0090	1	0.0102874	0.551407	4	3
M0091	1	0.000132464	0.964361	3	3
M0092	0.661402	1	0.743746	3	3
M0093	0.910247	0.69263	0.640652	4	4
M0094	0.661402	1	0.743746	4	3
M0095	0.661402	1	0.743746	3	3
M0096	0.00039041	0.823515	1	4	3
M0097	0.460133	0.992258	0.00684793	4	3
M0098	0.230602	1	0.349863	4	3
M0099	0.230602	1	0.349863	4	3
M0100	0.777089	0.84862	0.257259	5	4
M0101	0.935793	0.602119	0.257259	5	4
M0102	0.28537	1	0.407487	5	4
M0103	0.661402	1	0.743746	5	4
M0104	0.404601	0.590012	0.751501	4	4
M0105	1	2.17461e-12	0.142869	4	3
M0106	0.910247	0.245136	0.949933	4	3
M0107	3.03822e-06	1	0.0165698	19	42
M0108	9.40894e-05	1	0.00134076	4	4
M0109	0.0452835	0.92209	0.811063	4	5
M0110	0.813725	0.323529	1	4	4
M0111	0.0359	0.584111	1	4	3
M0112	0.19096	0.419335	0.993152	4	3
M0113	0.0203665	1	0.0617485	3	3
M0114	0.435462	1	0.551407	4	3
M0115	0.9794	0.00140856	1	4	3
M0116	0.9794	0.00140856	1	5	4
M0117	2.56093e-12	1	0.0133037	4	3
M0118	0.00193312	1	0.00194242	4	3
M0119	0.907308	0.683022	0.22032	4	3
M0120	2.02308e-10	1	4.07233e-05	5	4
M0121	1	0.323529	0.862745	4	3
M0122	1	1	1	4	3
M0123	0.00247345	0.215805	0.99998	5	4
M0124	0.999987	7.33247e-07	0.987104	4	3
M0125	0.000548746	0.0424412	1	3	3
M0126	0.0625714	1	0.137667	3	3
M0127	0.120798	0.413346	0.99468	4	5
M0128	0.0102176	0.997972	0.424629	4	5
M0129	1	1	1	3	3
M0130	0.873746	0.75131	0.188521	3	3
M0131	1	1	1	3	3
M0132	0.996265	0.00048112	0.980336	3	3
M0133	1	1	1	3	3
M0134	4.83908e-33	1	0.979199	5	4
M0135	0.0373361	0.540404	0.992581	4	3
M0136	1	0.00211417	0.0853313	6	5
M0137	0.423773	0.187497	0.984769	6	5
M0138	5.54357e-05	0.140908	1	4	3
M0139	1	1	1	4	3
M0140	0.0452835	0.302818	0.998927	4	3
M0141	0.0794514	0.296499	0.998109	5	4
M0142	0.541972	0.959019	0.300136	4	3
M0143	0.975622	4.40101e-05	0.99986	8	14
M0144	1	4.63704e-08	0.288674	9	15
M0145	0.150036	1	0.257259	4	3
M0146	0.0253351	0.00725992	1	5	6
M0147	0.661402	1	0.743746	5	4
M0148	0.120798	1	0.22032	6	9
M0149	0.53698	1	0.640652	4	3
M0150	0.813725	1	0.862745	4	3
M0151	1	1	1	4	3
M0152	0.150036	1	0.257259	8	14
M0153	0.53698	1	0.640652	5	4
M0154	0.352724	1	0.47421	5	4
M0155	1	1	1	4	3
M0156	1	1	1	4	3
M0157	1	1	1	5	5
M0158	1	1	1	5	4
M0159	0.661402	1	0.743746	5	4
M0160	0.813725	1	0.862745	4	3
M0161	0.813725	1	0.862745	4	3
M0162	0.80904	0.932892	0.00684793	5	8
M0163	0.813725	1	0.862745	7	6
M0164	0.813725	1	0.862745	4	3
M0165	1	1	1	3	3
M0166	0.661402	1	0.743746	6	5
M0167	0.653452	0.932892	0.0475602	5	4
M0168	1	1	1	4	3
M0169	0.655111	0.938282	0.0853313	8	8
M0170	0.496581	0.721227	0.70238	4	3
M0171	1.82508e-11	1	0.0576394	4	3
M0172	1	0.323529	0.862745	5	6
M0173	0.653452	0.932892	0.0475602	4	3
M0174	0.18612	1	0.300136	4	3
M0175	0.18612	0.235186	0.998551	4	3
M0176	0.000931928	0.999998	0.0475602	4	4
M0177	1	0.00029623	0.349863	5	4
M0178	0.53698	1	0.640652	7	6
M0179	1	1	1	4	3
M0180	0.53698	1	0.640652	6	7
M0181	0.920246	0.632315	0.407487	4	3
M0182	0.230602	1	0.349863	5	4
M0183	0.18612	1	0.300136	4	3
M0184	0.230602	1	0.349863	4	3
M0185	0.966048	0.543466	0.743746	4	3
M0186	1	0.0924426	1	11	17
M0187	1	0.00204963	0.90519	4	3
M0188	0.158464	0.899576	1	13	39
M0189	0.00306168	0.9996	0.226236	4	3
M0190	2.44828e-05	1	0.00356906	5	4
M0191	0.993949	0.245136	0.640652	4	5
M0192	4.9007e-05	1	0.000106003	16	48
M0193	0.835729	0.0129617	0.997952	5	7
M0194	0.642588	0.24869	1	7	6
M0195	1	0.000403795	0.980693	8	7
M0196	0.132705	0.359643	0.992581	12	21
M0197	0.99997	6.7445e-06	0.973061	5	4
M0198	0.79337	0.0467271	1	20	19
M0199	0.53698	1	0.640652	7	6
M0200	1.22218e-27	1	1	5	4
M0201	8.88514e-29	1	0.99426	4	3
M0202	0.113861	0.999402	0.0617485	4	3
M0203	0.435462	0.793558	0.908388	4	6
M0204	6.2855e-29	1	1	4	3
M0205	0.0255607	1	0.0726224	13	14
M0206	0.0971365	0.500921	0.99119	4	3
M0207	0.966048	0.543466	0.743746	5	5
M0208	0.73557	0.037871	0.997666	4	3
M0209	0.994939	0.000608737	1	7	6
M0210	0.945227	0.00866796	1	12	11
M0211	0.999982	0.00839551	0.178161	4	3
M0212	0.352724	1	0.47421	6	12
M0213	0.18612	1	0.300136	6	10
M0214	0.135642	0.954645	0.578532	14	21
M0215	8.21019e-23	1	0.999481	4	3
M0216	1	0.323529	0.862745	4	6
M0217	0.813725	1	0.862745	7	10
M0218	1.50443e-23	1	0.999841	4	3
M0219	0.178978	0.418469	0.98282	7	6
M0220	0.841536	0.389848	0.908388	6	9
M0221	0.74944	0.0428031	0.994567	4	3
M0222	3.83802e-21	1	0.964361	5	4
M0223	1	6.92937e-15	1	5	4
M0224	0.346548	0.265597	0.993152	5	4
M0225	0.113631	0.999596	0.0193072	7	11
M0226	1	0.00780698	1	17	16
M0227	1	0.00010503	0.240571	4	3
M0228	0.967964	0.0136505	1	15	14
M0229	0.516402	0.116712	1	7	6
M0230	0.93014	0.0194999	0.988446	55	55
M0231	2.4311e-11	1	0.643109	24	23
M0232	0.440858	0.247418	1	37	36
M0233	0.19917	0.999902	0.000596358	4	3
M0234	0.996008	0.00296558	0.980693	7	6
M0235	0.910247	0.69263	0.640652	4	3
M0236	8.89979e-25	1	0.773293	8	7
M0237	0.940991	0.0438073	0.936979	14	13
M0238	0.657235	0.0779102	1	25	24
M0239	5.75739e-05	0.999953	0.610128	9	8
M0240	1.69628e-21	1	1	8	7
M0241	0.445011	0.980341	0.100172	11	15
M0242	0.0625714	1	0.137667	4	3
M0243	0.352724	1	0.47421	6	6
M0244	0.999521	0.100146	0.0853313	4	6
M0245	5.13064e-25	1	0.95244	4	3
M0246	0.445011	0.980341	0.100172	4	3
M0247	0.966048	0.543466	0.743746	5	4
M0248	1.04239e-13	1	1	7	6
M0249	0.271948	0.91815	0.498986	8	7
M0250	0.352724	1	0.47421	4	3
M0251	0.0971365	1	0.188521	3	3
M0252	0.813725	1	0.862745	4	3
M0253	1.24574e-19	1	0.998058	5	4
M0254	5.79782e-07	0.998768	1	4	3
M0255	5.13413e-24	1	1	14	13
M0256	0.841536	0.793558	0.551407	4	3
M0257	1.36504e-15	1	0.205378	63	154
M0258	0.917563	0.0261429	0.986275	4	3
M0259	1	0.00218825	1	12	11
M0260	0.983189	0.0567007	0.779925	4	3
M0261	0.988886	0.00256183	0.991839	6	5
M0262	0.693657	0.0600567	1	18	17
M0263	1	0.323529	0.862745	5	4
M0264	0.762147	0.140802	0.93014	6	5
M0265	0.0741323	0.637085	0.991839	8	7
M0266	0.999975	0.0209841	0.100172	6	5
M0267	0.945227	0.00866796	1	15	14
M0268	0.821022	0.0348541	1	4	3
M0269	0.999997	0.0120446	0.0377403	4	3
M0270	0.988886	0.00256183	0.991839	6	5
M0271	0.631923	0.0567007	1	11	10
M0272	1.22218e-27	1	1	6	5
M0273	0.00315381	0.978372	0.888548	5	4
M0274	0.983189	0.00096263	1	5	4
M0275	1	3.01987e-11	0.999948	4	3
M0276	0.0111976	0.885636	1	14	13
M0277	0.0320361	0.823433	0.949971	5	5
M0278	0.999983	6.07303e-09	0.99988	4	3
M0279	0.904737	0.0239086	1	5	4
M0280	0.999999	9.97942e-06	0.839436	4	3
M0281	0.0136853	0.181205	0.999951	6	5
M0282	2.84561e-26	1	0.99426	7	6
M0283	0.875831	0.0255201	0.993152	19	18
M0284	0.107192	0.51985	1	4	3
M0285	0.851893	0.00579202	1	4	3
M0286	0.84559	0.0257897	1	5	4
M0287	0.310009	0.237718	1	5	4
M0288	0.999068	3.1326e-05	1	11	10
M0289	0.18612	0.235186	0.998551	4	3
M0290	0.988358	0.622591	0.00335656	6	5
M0291	0.910247	0.69263	0.640652	6	6
M0292	6.78999e-24	1	1	4	3
M0293	0.120798	1	0.22032	3	3
M0294	0.0145815	0.999996	0.00196155	4	3
M0295	3.95489e-19	1	0.999079	5	4
M0296	0.0193965	0.319087	0.999655	4	3
M0297	0.307515	0.807528	0.782976	4	3
M0298	1	1	1	4	3
M0299	0.595071	0.161906	0.986275	7	6
M0300	0.940991	0.0438073	0.936979	6	5
M0301	4.47314e-08	0.450183	1	4	3
M0302	1	1	1	5	4
M0303	0.120798	1	0.22032	5	4
M0304	0.425548	0.738061	0.559474	7	6
M0305	0.998808	0.000442352	0.991839	4	3
M0306	0.999239	0.153538	0.0445142	8	7
M0307	1	1.64737e-05	1	6	5
M0308	0.994976	0.00992778	0.8758	4	3
M0309	0.661402	1	0.743746	4	4
M0310	0.945227	0.00866796	1	5	4
M0311	0.892515	0.0192514	0.99426	4	3
M0312	2.57159e-15	1	0.923724	9	8
M0313	7.11031e-18	1	0.25716	11	10
M0314	0.812755	0.0194999	1	4	3
M0315	0.946664	0.636802	0.0853313	4	3
M0316	0.867295	0.0189363	1	4	3
M0317	0.213148	0.00515192	0.999999	6	5
M0318	0.950315	0.00256183	1	5	4
M0319	0.987123	0.00300084	1	4	3
M0320	0.707135	0.106518	0.977179	4	3
M0321	0.93014	0.0567007	0.927653	4	3
M0322	1.32459e-10	1	0.773293	5	4
M0323	1	0.000442352	0.945203	5	4
M0324	0.0741323	0.472489	1	4	3
M0325	0.617693	0.0991393	0.984769	4	3
M0326	0.945227	0.00866796	1	4	3
M0327	0.983794	0.00441733	1	4	4
M0328	0.903047	0.0925779	0.90519	14	13
M0329	0.93014	0.252553	0.559474	4	3
M0330	0.631923	0.0567007	1	4	3
M0331	0.666857	0.106126	0.990284	4	3
M0332	0.277216	0.212036	1	9	8
M0333	0.994131	0.00403835	0.964361	4	3
M0334	0.539867	0.0671076	1	8	7
M0335	0.203324	0.391261	1	4	3
M0336	0.9794	0.00140856	1	4	3
M0337	2.15104e-26	1	1	5	4
M0338	0.958295	0.0671076	0.840273	5	4
M0339	0.728052	0.08185	1	5	4
M0340	0.812755	0.0194999	1	4	3
M0341	0.831788	0.00790474	1	5	4
M0342	0.950384	0.0139411	0.980397	4	3
M0343	0.786922	0.297876	0.756305	4	3
M0344	0.164847	0.472489	0.991839	6	5
M0345	0.835729	0.807528	0.161171	4	4
M0346	8.94693e-12	1	0.964361	4	3
M0347	0.230602	1	0.349863	4	3
M0348	0.000931928	0.999703	0.350208	5	4
M0349	0.96604	0.500921	0.188521	4	3
M0350	1	1	1	4	3
M0351	1	1	1	4	5
M0352	0.309889	0.993531	0.0617485	4	3
M0353	6.01434e-18	1	0.981995	6	5
M0354	0.120798	1	0.22032	4	3
M0355	0.786922	0.0261429	1	10	9
M0356	0.95791	0.140802	0.631923	6	6
M0357	0.910558	0.000808036	1	4	3
M0358	0.000112025	1	0.0322392	4	3
M0359	0.164847	0.31023	1	5	4
M0360	0.821022	0.0348541	1	10	9
M0361	0.0203665	1	0.0617485	4	3
M0362	0.920549	0.0171657	1	5	4
M0363	1	1	1	4	3
M0364	0.990996	0.0255201	0.840273	5	4
M0365	0.969298	0.045893	0.891778	4	3
M0366	0.867295	0.0189363	1	4	3
M0367	0.000129525	0.181692	1	3	3
M0368	0.983189	0.0194999	0.927653	7	6
M0369	8.15896e-13	1	0.0222859	3	3
M0370	0.0794514	0.999752	0.0445142	5	4
M0371	0.952848	0.00159562	0.999371	5	4
M0372	0.9257	0.00110544	1	4	3
M0373	0.959744	0.00407316	0.994526	4	3
M0374	0.922084	0.00217175	0.999648	6	5
M0375	0.613977	0.938372	0.349863	4	3
M0376	0.613977	0.938372	0.349863	4	3
M0377	0.464244	0.358908	0.936979	4	3
M0378	0.958295	0.00774177	0.993152	5	4
M0379	0.950315	0.0106092	0.991839	4	3
M0380	0.907285	0.0410216	0.964361	4	3
M0381	9.2806e-23	1	0.773293	5	4
M0382	0.950315	0.176329	0.620925	4	3
M0383	0.910247	0.69263	0.640652	4	3
M0384	0.0547728	0.999898	0.0319658	4	3
M0385	1.42274e-07	0.999998	0.859842	4	3
M0386	1.36799e-11	0.999979	0.960166	4	4
M0387	0.00961204	0.155228	0.999994	4	3
M0388	0.0286048	0.155228	0.999962	4	4
M0389	0.250319	0.537169	0.93014	4	3
M0390	0.120798	1	0.22032	4	3
M0391	0.990996	0.00179443	0.993152	4	3
M0392	0.012411	0.784195	1	4	3
M0393	1	2.11155e-18	0.997182	4	3
M0394	0.998271	1.13281e-05	0.998697	4	3
M0395	4.08158e-12	1	0.0228353	5	4
M0396	0.999973	2.6127e-06	0.983363	4	3
M0397	0.903047	0.00998783	1	4	3
M0398	0.812755	0.0194999	1	4	3
M0399	0.988886	0.000442352	1	4	4
M0400	0.502451	0.0847594	1	4	3
M0401	0.0091165	0.777915	1	4	3
M0402	0.0625714	1	0.137667	14	13
M0403	0.53698	1	0.640652	6	5
M0404	1	1	1	4	3
M0405	1	1	1	5	5
M0406	1	1	1	4	4
M0407	0.966048	0.543466	0.743746	4	4
M0408	0.357412	0.988136	0.188521	25	85
M0409	0.474796	0.972819	0.257259	4	3
M0410	0.474796	0.972819	0.257259	6	5
M0411	0.664107	0.920844	0.188521	16	24
M0412	0.474796	0.972819	0.257259	4	3
M0413	0.878292	0.722672	0.349863	9	10
M0414	0.474796	0.972819	0.257259	6	5
M0415	0.613977	0.938372	0.349863	4	3
M0416	0.474796	0.972819	0.257259	4	3
M0417	0.82999	0.793842	0.300136	4	3
M0418	0.613977	0.938372	0.349863	4	3
M0419	0.0400981	1	0.100172	7	6
M0420	0.435462	1	0.551407	4	3
M0421	0.966527	0.733462	0.00645787	20	71
M0422	0.18612	1	0.300136	14	40
M0423	1	1	1	6	7
M0424	6.75295e-06	1	1.08687e-05	12	14
M0425	1	0.0328216	0.640652	5	4
M0426	0.00119232	0.915241	0.967761	10	19
M0427	0.613977	0.938372	0.349863	11	10
M0428	0.0203665	0.893159	0.919972	5	4
M0429	1	2.62535e-05	0.257259	16	37
M0430	1	0.323529	0.862745	5	4
M0431	0.0251808	0.907422	0.878178	9	8
M0432	1	0.323529	0.862745	8	7
M0433	0.913316	0.418469	0.389872	11	10
M0434	1	0.103593	0.743746	4	3
M0435	0.966048	0.543466	0.743746	16	23
M0436	2.01323e-13	1	0.00591491	10	9
M0437	1.84164e-05	1	0.0322392	4	3
M0438	0.813725	1	0.862745	8	13
M0439	1	1	1	3	3
M0440	1	1	1	3	3
M0441	1	1	1	6	6
M0442	1	1	1	4	3
M0443	0.910247	0.69263	0.640652	9	8
M0444	0.541972	0.959019	0.300136	13	12
M0445	0.813725	1	0.862745	10	9
M0446	0.813725	1	0.862745	8	7
M0447	0.53698	1	0.640652	11	10
M0448	0.661402	1	0.743746	8	7
M0449	0.0971365	1	0.188521	64	515
M0450	0.28537	1	0.407487	18	17
M0451	0.53698	1	0.640652	21	35
M0452	0.263288	0.994877	0.137667	30	71
M0453	0.0625714	1	0.137667	20	19
M0454	0.435462	1	0.551407	6	5
M0455	0.777089	0.84862	0.257259	10	11
M0456	0.813725	1	0.862745	6	5
NOTES
1. Enriched (highlighted) if p < 0.001
