# Supplementary material for: Discovery and validation of a glioblastoma co-expressed gene module
Source: Oncotarget. 2018 Jan 13;9(13):10995–1008. doi: 10.18632/oncotarget.24228 (PMC5834250; doi:10.18632/oncotarget.24228)
Supplement: Supplementary file 6 [file oncotarget-09-10995-s006.xlsx]

## Sheet: SuppTable5
Supplementary Table 5. TCGA M0214 and Brain M0257 Genes.
GEM	Module	Ensembl_ID	UCSC_ID	Gene_Name
Brain	M0257	ENST00000225941		ABI3
Brain	M0257	ENST00000380490		ALOX5AP
Brain	M0257	ENST00000228945		ARHGDIB
Brain	M0257	ENST00000282026		ARL11
Brain	M0257	ENST00000252725		ARPC1B
Brain	M0257	ENST00000397820		C19orf38
Brain	M0257	ENST00000374642		C1QA
Brain	M0257	ENST00000374639		C1QC
Brain	M0257	ENST00000374637		C1QC
Brain	M0257	ENST00000307637		C3AR1
Brain	M0257	ENST00000355085		C5AR1
Brain	M0257	ENST00000360141		CD300A
Brain	M0257	ENST00000330793		CD300C
Brain	M0257	ENST00000250092		CD68
Brain	M0257	ENST00000009530		CD74
Brain	M0257	ENST00000353334		CD74
Brain	M0257	ENST00000330540		CD86
Brain	M0257	ENST00000334983		CMTM7
Brain	M0257	ENST00000381529		CSF2RA
Brain	M0257	ENST00000227266		CTSC
Brain	M0257	ENST00000368985		CTSS
Brain	M0257	ENST00000576153		CXCL16
Brain	M0257	ENST00000261623		CYBA
Brain	M0257	ENST00000307746		CYTL1
Brain	M0257	ENST00000367992		FCER1G
Brain	M0257	ENST00000289902		FCER1G
Brain	M0257	ENST00000271450		FCGR2A
Brain	M0257	ENST00000367964		FCGR3B
Brain	M0257	ENST00000345728		FERMT3
Brain	M0257	ENST00000223293		GIMAP2
Brain	M0257	ENST00000267549		GPR65
Brain	M0257	ENST00000307851		HAVCR2
Brain	M0257	ENST00000413038		HLA-DMB
Brain	M0257	ENST00000438310		HLA-DMB
Brain	M0257	ENST00000448798		HLA-DMB
Brain	M0257	ENST00000227752		IL10RA
Brain	M0257	ENST00000397852		ITGB2
Brain	M0257	ENST00000155840		KCNQ1
Brain	M0257	ENST00000294507		LAPTM5
Brain	M0257	ENST00000379953		LY86
Brain	M0257	ENST00000356998		MFNG
Brain	M0257	ENST00000350896		MSR1
Brain	M0257	ENST00000613525		MYO1F
Brain	M0257	ENST00000289473		NCF1
Brain	M0257	ENST00000628938		NCF4
Brain	M0257	ENST00000329021		NFAM1
Brain	M0257	ENST00000356909		PARVG
Brain	M0257	ENST00000240617		PLBD1
Brain	M0257	ENST00000249071		RAC2
Brain	M0257	ENST00000367460		RGS18
Brain	M0257	ENST00000304677		RNASE6
Brain	M0257	ENST00000356892		SASH3
Brain	M0257	ENST00000250360		SIGLEC9
Brain	M0257	ENST00000359801		SIRPB2
Brain	M0257	ENST00000338087		SLA
Brain	M0257	ENST00000378538		SPI1
Brain	M0257	ENST00000448866		TBXAS1
Brain	M0257	ENST00000373113		TREM2
Brain	M0257	ENST00000262629		TYROBP
Brain	M0257	ENST00000374737		VSIG4
Brain	M0257	ENST00000376701		WAS
Brain	M0257	ENST00000433935		ZMYND15
Brain	M0257	ENSTR0000381529
TCGA	M0214	ENST00000225941	uc002iop.1	ABI3
TCGA	M0214	ENST00000376059	uc003nuy.2	AIF1
TCGA	M0214	ENST00000466820	uc010jsy.2	AIF1
TCGA	M0214	ENST00000376236	uc001iss.2	APBB1IP
TCGA	M0214	ENST00000430041	uc001snz.2	ARHGAP9
TCGA	M0214	ENST00000308731	uc004ehg.2	BTK
TCGA	M0214	ENST00000343534	uc001ebe.2	C1orf162
TCGA	M0214	ENST00000374642	uc001bfy.2	C1QA
TCGA	M0214	ENST00000314933	uc001bgd.2	C1QB
TCGA	M0214	ENST00000374640	uc001bgc.3	C1QC
TCGA	M0214	ENST00000374639	uc001bgb.2	C1QC
TCGA	M0214	ENST00000374639	uc001bga.3	C1QC
TCGA	M0214	ENST00000307637	uc001qtv.1	C3AR1
TCGA	M0214	ENST00000360141	uc002jkv.2	CD300A
TCGA	M0214	ENST00000323906	uc002pnd.2	CD37
TCGA	M0214	ENST00000271324	uc001dzx.2	CD53
TCGA	M0214	ENST00000330540	uc003eet.2	CD86
TCGA	M0214	ENST00000378588	uc011mkg.1	CYBB
TCGA	M0214	ENST00000248901	uc003arf.2	CYTH4
TCGA	M0214	ENST00000462804	uc002hgm.2	EVI2A
TCGA	M0214	ENST00000330927	uc002hgk.2	EVI2B
TCGA	M0214	ENST00000289902	uc001fyz.1	FCER1G
TCGA	M0214	ENST00000369168	uc001esp.3	FCGR1A
TCGA	M0214	ENST00000345728	uc001nym.2	FERMT3
TCGA	M0214	ENST00000267549	uc001xvv.2	GPR65
TCGA	M0214	ENST00000375040	uc003oay.3	GPSM3
TCGA	M0214	ENST00000307851	uc003lwk.1	HAVCR2
TCGA	M0214	ENST00000397850	uc002zgf.3	ITGB2
TCGA	M0214	ENST00000391743	uc002qfk.1	LAIR1
TCGA	M0214	ENST00000294507	uc001bsc.2	LAPTM5
TCGA	M0214	ENST00000339007	uc002nix.2	LRRC25
TCGA	M0214	ENST00000379953	uc003mwy.1	LY86
TCGA	M0214	ENST00000528851	uc001not.2	MS4A6A
TCGA	M0214	ENST00000338257	uc002mkg.2	MYO1F
TCGA	M0214	ENST00000444313	uc011aqf.1	PARVG
TCGA	M0214	ENST00000234313	uc002sen.3	PLEK
TCGA	M0214	ENST00000304677	uc001vye.3	RNASE6
TCGA	M0214	ENST00000400566	uc002yju.1	SAMSN1
TCGA	M0214	ENST00000356892	uc004euu.2	SASH3
TCGA	M0214	ENST00000388962	uc001tni.2	SELPLG
TCGA	M0214	ENST00000250360	uc002pvu.2	SIGLEC9
TCGA	M0214	ENST00000378538	uc001nfc.1	SPI1
TCGA	M0214	ENST00000378538	uc001nfb.1	SPI1
TCGA	M0214	ENST00000441779	uc002mha.3	STXBP2
TCGA	M0214	ENST00000368910	uc001ewx.2	TNFAIP8L2
TCGA	M0214	ENST00000373113	uc003opy.2	TREM2
TCGA	M0214	ENST00000587837	uc002ocn.2	TYROBP
TCGA	M0214	ENST00000587837	uc002ocm.2	TYROBP
TCGA	M0214	ENST00000376701	uc004dkm.3	WAS
TCGA	M0214		uc001nor.2
TCGA	M0214		uc001ryg.2
TCGA	M0214		uc010pbh.1
TCGA	M0214		uc003vvi.2
TCGA	M0214		uc001gut.1
NOTES
1. There are no UCSC_ID identifiers listed for Brain GEM data because UCSC_ID identifiers were mapped to Ensembl_ID identifiers.
	Thus, because Ensembl_ID identifiers were ultimately used for analysis, we felt no need to map from Ensembl_ID identifiers to UCSC_ID identifiers.
2. Cells (other than UCSC_ID cells in the Brain GEM section) that lack identifiers did not map to that identifier.
