# Supplementary material for: Discovery and validation of a glioblastoma co-expressed gene module
Source: Oncotarget. 2018 Jan 13;9(13):10995–1008. doi: 10.18632/oncotarget.24228 (PMC5834250; doi:10.18632/oncotarget.24228)
Supplement: Supplementary file 7 [file oncotarget-09-10995-s007.xlsx]

## Sheet: SuppTable6
Supplementary Table 6. Gene expression of the 22 shared genes in the TCGA GEM.
Gene	Ensembl_ID	UCSC_ID	GBM_Expression	LGG_Expression	GBM_StdDev	LGG_StdDev	Ttest
ABI3	ENST00000225941	uc002iop	8.6941	7.87086	1.13489	1.22977	1.0765e-14
C1QA	ENST00000374642	uc001bfy	11.8874	10.7439	1.72275	1.39711	7.52784e-14
C1QC	ENST00000374639	uc001bga	8.8817	7.20094	1.36586	1.92425	4.37483e-31
C3AR1	ENST00000307637	uc001qtv	9.57044	8.83838	1.12501	1.35855	9.60355e-12
CD300A	ENST00000360141	uc002jkv	8.64528	7.32284	1.15668	1.19512	8.28642e-31
CD86	ENST00000330540	uc003eet	8.34074	7.21386	1.65801	2.17476	4.1269e-12
FCER1G	ENST00000289902	uc001fyz	10.2145	8.48515	1.19589	1.23231	1.38381e-43
FERMT3	ENST00000345728	uc001nym	8.99072	8.16936	1.09155	1.08611	4.70068e-16
GPR65	ENST00000267549	uc001xvv	7.29751	5.02603	1.41414	1.74686	5.12775e-49
HAVCR2	ENST00000307851	uc003lwk	9.87888	8.83323	1.18542	1.26618	2.73524e-20
ITGB2	ENST00000397850	uc002zgf	10.1174	9.30075	2.4607	2.51642	0.000195438
LAPTM5	ENST00000294507	uc001bsc	13.104	11.8872	1.0934	1.22653	6.37072e-29
LY86	ENST00000379953	uc003mwy	8.35531	7.63968	1.30392	1.29501	1.21495e-09
MYO1F	ENST00000338257	uc002mkg	9.1839	8.64529	1.04619	1.16508	2.46608e-08
PARVG	ENST00000444313	uc011aqf	8.04387	7.10011	1.22274	1.36528	4.43931e-16
RNASE6	ENST00000304677	uc001vye	8.71139	7.62886	1.15918	1.18577	1.58766e-22
SASH3	ENST00000356892	uc004euu	9.0945	7.99521	1.14929	1.2486	5.58173e-23
SIGLEC9	ENST00000250360	uc002pvu	6.85124	5.38549	1.2602	1.47939	1.50635e-30
SPI1	ENST00000378538	uc001nfb	7.97691	7.05672	1.18583	1.5641	4.9245e-15
TREM2	ENST00000373113	uc003opy	10.4808	9.41113	1.41016	1.48478	5.78861e-16
TYROBP	ENST00000587837	uc002ocm	10.5493	9.33425	1.13714	1.18748	1.10077e-27
WAS	ENST00000376701	uc004dkm	8.24996	7.92217	1.08044	0.973085	0.000454099
