# Supplementary material for: Discovery and validation of a glioblastoma co-expressed gene module
Source: Oncotarget. 2018 Jan 13;9(13):10995–1008. doi: 10.18632/oncotarget.24228 (PMC5834250; doi:10.18632/oncotarget.24228)
Supplement: Supplementary file 8 [file oncotarget-09-10995-s008.xlsx]

## Sheet: SuppTable7
Supplementary Table 7. Gene expression of the 22 shared genes in the Brain GEM.
Gene	Ensembl_ID	GBM_Expression	NormalBrain_Expression	GBM_StdDev	NormalBrain_StdDev	Ttest
ABI3	ENST00000225941	2.31923	-0.712937	0.762392	0.726855	1.56e-29
C1QA	ENST00000374639	5.02129	0.651847	1.04964	1.01901	1.92e-31
C1QC	ENST00000373113	3.04298	-0.537653	0.991035	1.57313	1.13e-28
C3AR1	ENST00000304677	2.98688	-0.187273	0.775998	0.844729	2.96e-31
CD300A	ENST00000356909	2.37413	-0.872354	0.913391	0.87719	2.6e-27
CD86	ENST00000307851	1.83086	-0.766118	0.926592	0.794946	6.08e-22
FCER1G	ENST00000267549	5.00046	1.31867	0.919609	0.849233	2.27e-29
FERMT3	ENST00000330540	2.29963	-0.921065	0.882333	1.08194	1.05e-29
GPR65	ENST00000262629	0.238648	-2.31324	1.06887	0.772455	2.51e-18
HAVCR2	ENST00000307637	2.88464	0.200498	0.835304	0.511082	5.78e-23
ITGB2	ENST00000379953	2.60652	-0.941475	1.73074	1.66594	3.15e-16
LAPTM5	ENST00000289902	5.78333	1.63917	0.837286	0.671963	1.17e-32
LY86	ENST00000378538	2.99549	-0.188669	0.845744	0.915335	2.76e-29
MYO1F	ENST00000397852	2.03337	-0.891657	0.841494	0.864843	4.96e-27
PARVG	ENST00000356892	1.66297	-0.985937	1.41499	0.871543	2.24e-14
RNASE6	ENST00000294507	3.17529	0.0741293	0.891438	0.716263	1.59e-25
SASH3	ENST00000345728	2.32788	-0.640134	0.80972	0.724432	3.29e-27
SIGLEC9	ENST00000239882	1.30644	-1.72711	0.991268	0.919368	4.68e-24
SPI1	ENST00000376701	3.20683	-0.27374	0.801197	0.939473	1.74e-34
TREM2	ENST00000360141	4.66571	0.537052	0.83215	0.895754	2.92e-36
TYROBP	ENST00000250360	5.36436	1.54647	0.791794	1.61156	9.28e-41
WAS	ENST00000374642	2.19477	-0.69238	0.91397	0.862991	1.5e-24
