# Supplementary material for: Discovery and validation of a glioblastoma co-expressed gene module
Source: Oncotarget. 2018 Jan 13;9(13):10995–1008. doi: 10.18632/oncotarget.24228 (PMC5834250; doi:10.18632/oncotarget.24228)
Supplement: Supplementary file 9 [file oncotarget-09-10995-s009.xlsx]

## Sheet: SuppTable8
Supplementary Table 8. gbmSygnal biclusters involving genes from TCGA M0214 or Brain M0257.
Bicluster	#_of_22_Matching_Genes	Matching Genes
http://glioma.systemsbiology.net/bicluster/targetscan_603	5	C1QA, C1QC, LY86, TYROBP, CD86
http://glioma.systemsbiology.net/bicluster/tfbs_db_401	4	ABI3, C1QA, C1QC, TREM2
http://glioma.systemsbiology.net/bicluster/tfbs_db_326	6	ABI3, FCER1G, TREM2, MYO1F, SPI1, HAVCR2
http://glioma.systemsbiology.net/bicluster/targetscan_576	3	ABI3, FCER1G, WAS
http://glioma.systemsbiology.net/bicluster/pita_150	3	ABI3, FCER1G, WAS
http://glioma.systemsbiology.net/bicluster/targetscan_411	4	ABI1, CD86, LY86, WAS
http://glioma.systemsbiology.net/bicluster/pita_527	3	ABI1, FCER1G, MYO1F
http://glioma.systemsbiology.net/bicluster/tfbs_db_592	3	CD300A, LAPTM5, SIGLEC9
http://glioma.systemsbiology.net/bicluster/tfbs_db_186	4	LY86, CD86, WAS, TYROBP
http://glioma.systemsbiology.net/bicluster/pita_150	5	ABI3, FCER1G, LY86, RNASE6, WAS
http://glioma.systemsbiology.net/bicluster/pita_61	3	CD86, LY86, RNASE6
http://glioma.systemsbiology.net/bicluster/pita_14	4	C1QA, C1QC, HAVCR2, TREM2
http://glioma.systemsbiology.net/bicluster/pita_327	4	C1QA, C1QC, TREM2, TYROBP
http://glioma.systemsbiology.net/bicluster/targetscan_154	3	ABI3, HAVCR2, SPI1
http://glioma.systemsbiology.net/bicluster/targetscan_269	4	FCER1G, C3AR1, C1QA, CD84
http://glioma.systemsbiology.net/bicluster/pita_227	3	FCER1G, HAVCR2, ITGB2
