# Supplementary material for: Discovery and validation of a glioblastoma co-expressed gene module
Source: Oncotarget. 2018 Jan 13;9(13):10995–1008. doi: 10.18632/oncotarget.24228 (PMC5834250; doi:10.18632/oncotarget.24228)
Supplement: Supplementary file 10 [file oncotarget-09-10995-s010.xlsx]

## Sheet: SuppTable9
Supplementary Table 9. Transcription factor enrichment.
Gene_Set_Name	#_Genes_in_Gene_Set_(K)	#_Genes_in_Overlap_(k)	k/K	p-value	FDR_q-value	Description
RYTTCCTG_V$ETS2_B	1085	8	0.0074	2.24e-08	1.38e-05	Genes with promoter regions [-2kb,2kb] around transcription start site containing the motif RYTTCCTG which matches annotation for ETS2: v-ets erythroblastosis virus E26 oncogene homolog 2 (avian)
V$ELF1_Q6	244	5	0.0205	9.91e-08	3.05e-05	Genes with promoter regions [-2kb,2kb] around transcription start site containing the motif RNWMBAGGAART which matches annotation for ELF1: E74-like factor 1 (ets domain transcription factor)
V$AP1_Q6	259	4	0.0154	6.66e-06	0.00136	Genes with promoter regions [-2kb,2kb] around transcription start site containing the motif NNTGACTCANN which matches annotation for JUN: jun oncogene
V$IRF1_Q6	258	3	0.0116	0.000249	0.0221	Genes with promoter regions [-2kb,2kb] around transcription start site containing the motif TTCACTT which matches annotation for IRF1: interferon regulatory factor 1
V$STAT6_02	258	3	0.0116	0.000249	0.0221	Genes with promoter regions [-2kb,2kb] around transcription start site containing the motif NNYTTCCY which matches annotation for STAT6: signal transducer and activator of transcription 6, interleukin-4 induced
RACCACAR_V$AML_Q6	261	3	0.0115	0.000257	0.0221	Genes with promoter regions [-2kb,2kb] around transcription start site containing the motif RACCACAR which matches annotation for RUNX1: runt-related transcription factor 1 (acute myeloid leukemia 1; aml1 oncogene)
V$AP1_Q6_01	264	3	0.0114	0.000266	0.0221	Genes with promoter regions [-2kb,2kb] around transcription start site containing the motif NTGACTCAN which matches annotation for JUN: jun oncogene
V$AP1_Q4	271	3	0.0111	0.000287	0.0221	Genes with promoter regions [-2kb,2kb] around transcription start site containing the motif RGTGACTMANN which matches annotation for JUN: jun oncogene
GGGAGGRR_V$MAZ_Q6	2274	6	0.0026	0.000548	0.0374	Genes with promoter regions [-2kb,2kb] around transcription start site containing the motif GGGAGGRR which matches annotation for MAZ: MYC-associated zinc finger protein (purine-binding transcription factor)
