# Supplementary material for: Discovery and validation of a glioblastoma co-expressed gene module
Source: Oncotarget. 2018 Jan 13;9(13):10995–1008. doi: 10.18632/oncotarget.24228 (PMC5834250; doi:10.18632/oncotarget.24228)
Supplement: Supplementary file 11 [file oncotarget-09-10995-s011.xlsx]

## Sheet: SuppTable10
Supplementary Table 10. ELF1 transcription factor enrichment.
GEM	ELF1_Transcript_Ensembl_ID	ELF1_Transcript_UCSC_ID	Condition1	Condition1_Mean_Transcript_Expression	Condition1_Transcript_Expression_StdDev	Condition2	Condition2_Mean_Transcript_Expression	Condition2_Transcript_Expression_StdDev	Ttest_Condition1_vs_Condition2
Brain	ENST00000239882		GBM	2.14976	0.786055	NormalBrain	-0.385153	1.2298	3.78972e-27
Brain	ENST00000442101		GBM	-0.111127	2.55943	NormalBrain	-1.14604	1.60748	0.0382146
Brain	ENST00000498824		GBM	-2.50892	0.360164	NormalBrain	-2.13275	1.42442	0.35064
TCGA	uc001uxs.2	ENST00000239882	GBM	9.00712	1.06715	LGG	8.60095	1.64987	0.000194581
TCGA	uc010tfc.1	ENST00000442101	GBM	0.0809627	0.529821	LGG	0.389009	1.11975	1.31486e-06
TCGA	uc010acd.2	ENST00000498824	GBM	6.01275	2.88177	LGG	7.36433	1.28791	1.05939e-08
NOTES
1. There are no UCSC_ID identifiers listed for Brain GEM data because UCSC_ID identifiers were mapped to Ensembl_ID identifiers.
	Thus, because Ensembl_ID identifiers were ultimately used for analysis, we felt no need to map from Ensembl_ID identifiers to UCSC_ID identifiers.
