# Supplementary material for: Discovery and validation of a glioblastoma co-expressed gene module
Source: Oncotarget. 2018 Jan 13;9(13):10995–1008. doi: 10.18632/oncotarget.24228 (PMC5834250; doi:10.18632/oncotarget.24228)
Supplement: Supplementary file 13 [file oncotarget-09-10995-s013.xlsx]

## Sheet: SuppTable12
Supplementary Table 12. RegNetwork database Analysis.
regulator_symbol	regulator_id	target_symbol	target_id	database	evidence	confidence
SPI1	6688	ITGB2	3689	ensembl,tred	Experimental	High
SPI1	6688	WAS	7454	tred	Experimental	High
SPI1	6688	TYROBP	7305	tred	Experimental	High
SPI1	6688	SPI1	6688	tred	Experimental	High
SPI1	6688	SASH3	54440	ensembl	Predicted	Low
SPI1	6688	LAPTM5	7805	ensembl	Predicted	Low
SPI1	6688	RNASE6	6039	ensembl	Predicted	Low
SPI1	6688	MYO1F	4542	ensembl	Predicted	Low
SPI1	6688	LY86	9450	ensembl	Predicted	Low
NOTES
1. Of the 2221 targets SPI1 might regulate (according to this database), ITGB2 is ranked 3rd, WAS is 5th, and TYROBP is 27th
2. Data can be found here: http://regnetworkweb.org/search.jsp?searchItem=ABI3+C1QA+C1QC+C3AR1+CD300A+CD86+FCER1G+FERMT3+GPR65+HAVCR2+ITGB2+LAPTM5+LY86+MYO1F+PARVG+RNASE6+SASH3+SIGLEC9+SPI1+TREM2+TYROBP+WAS&searchType=all&organism=human&evidence=all&confidence=all&database=all&resultsPerPage=30&prevValidPN=1&orderBy=Conf_Asc&pageNumber=1
