# Supplementary material for: Discovery and validation of a glioblastoma co-expressed gene module
Source: Oncotarget. 2018 Jan 13;9(13):10995–1008. doi: 10.18632/oncotarget.24228 (PMC5834250; doi:10.18632/oncotarget.24228)
Supplement: Supplementary file 14 [file oncotarget-09-10995-s014.xlsx]

## Sheet: SuppTable13
Supplementary Table 13. GBM versus Normal Expression Analysis.
NF1_Transcript_Ensembl_ID	GBM_Expression	NormalBrain_Expression	GBM_StdDev	NormalBrain_StdDev	Ttest
ENST00000356175	0.252019	1.36554	2.10547	0.518193	0.00329237
ENST00000358273	1.66846	-0.272179	0.891648	1.88401	6.55888e-15
ENST00000431387	-1.16327	-1.73143	0.74969	0.967939	0.00031255
ENST00000456735	-3.2337	-0.749598	2.87195	1.93775	0.000492595
ENST00000487476	-2.3242	-1.75479	1.00424	1.15029	0.00544538
ENST00000493220	-4.07594	-1.71674	1.57801	1.16432	2.9301e-10
ENST00000495910	-2.19299	-2.36549	0.912272	1.05847	0.326377
ENST00000498569	-1.46661	-1.17694	1.04281	0.593519	0.126708
ENST00000577967	-3.63368	-1.64581	1.07236	0.760345	2.6979e-14
