# Supplementary material for: Discovery and validation of a glioblastoma co-expressed gene module
Source: Oncotarget. 2018 Jan 13;9(13):10995–1008. doi: 10.18632/oncotarget.24228 (PMC5834250; doi:10.18632/oncotarget.24228)
Supplement: Supplementary file 15 [file oncotarget-09-10995-s015.xlsx]

## Sheet: SuppTable14
Supplementary Table 14. ImmuNet Database Analysis.
GENE	DESCRIPTION	CONFIDENCE		KEY:
TYROBP	TYRO protein tyrosine kinase binding protein	1		In 22 matching genes: 8 genes
HCK	hemopoietic cell kinase	1		In either TCGA or Ensembl Brain Module: 9 additional genes
LY86	lymphocyte antigen 86	1
FCER1G	Fc fragment of IgE, high affinity I, receptor for; gamma polypeptide	1		Online data: http://immunet.princeton.edu/predictions/gene/?network=complement_and_coagulation_cascades&gene=3609
HLA-DPB1	major histocompatibility complex, class II, DP beta 1	1
C3AR1	complement component 3a receptor 1	0.9999
CD53	CD53 molecule	0.9999
C1QB	complement component 1, q subcomponent, B chain	0.9999
F13A1	coagulation factor XIII, A1 polypeptide	0.9999
EVI2B	ecotropic viral integration site 2B	0.9999
HLA-DQB1	major histocompatibility complex, class II, DQ beta 1	0.9999
LY96	lymphocyte antigen 96	0.9999
HLA-DMB	major histocompatibility complex, class II, DM beta	0.9999
LST1	leukocyte specific transcript 1	0.9999
HLA-DRA	major histocompatibility complex, class II, DR alpha	0.9999
CSF1R	colony stimulating factor 1 receptor	0.9999
AIF1	allograft inflammatory factor 1	0.9999
GZMK	granzyme K (granzyme 3; tryptase II)	0.9999
CYTIP	cytohesin 1 interacting protein	0.9999
CD14	CD14 molecule	0.9998
CD86	CD86 molecule	0.9998
LAPTM5	lysosomal protein transmembrane 5	0.9998
CD74	CD74 molecule, major histocompatibility complex, class II invariant chain	0.9998
FCGR2B	Fc fragment of IgG, low affinity IIb, receptor (CD32)	0.9998
HLA-DPA1	major histocompatibility complex, class II, DP alpha 1	0.9998
SLC7A7	solute carrier family 7 (cationic amino acid transporter, y+ system), member 7	0.9998
TBXAS1	thromboxane A synthase 1 (platelet)	0.9997
HLA-DMA	major histocompatibility complex, class II, DM alpha	0.9997
FGL2	fibrinogen-like 2	0.9997
MS4A6A	membrane-spanning 4-domains, subfamily A, member 6A	0.9997
NCF2	neutrophil cytosolic factor 2	0.9997
IRF8	interferon regulatory factor 8	0.9997
IL10RA	interleukin 10 receptor, alpha	0.9996
CCR1	chemokine (C-C motif) receptor 1	0.9996
SELL	selectin L	0.9995
MNDA	myeloid cell nuclear differentiation antigen	0.9995
CYBB	cytochrome b-245, beta polypeptide	0.9995
C1QA	complement component 1, q subcomponent, A chain	0.9994
CD163	CD163 molecule	0.9994
SLA	Src-like-adaptor	0.9994
IFI16	interferon, gamma-inducible protein 16	0.9993
ALOX5AP	arachidonate 5-lipoxygenase-activating protein	0.9993
CD37	CD37 molecule	0.9993
ITGB2	integrin, beta 2 (complement component 3 receptor 3 and 4 subunit)	0.9993
SLC15A3	solute carrier family 15, member 3	0.9992
HLA-DRB1	major histocompatibility complex, class II, DR beta 1 and major histocompatibility complex, class II, DR beta 1	0.9992
CSF2RB	colony stimulating factor 2 receptor, beta, low-affinity (granulocyte-macrophage)	0.9992
PLEK	pleckstrin	0.9992
LCP2	lymphocyte cytosolic protein 2 (SH2 domain containing leukocyte protein of 76kDa)	0.9992
GMFG	glia maturation factor, gamma	0.999
GZMA	granzyme A (granzyme 1, cytotoxic T-lymphocyte-associated serine esterase 3)	0.9988
VNN2	vanin 2	0.9987
PTPRC	protein tyrosine phosphatase, receptor type, C	0.9986
FYB	FYN binding protein	0.9986
CTSS	cathepsin S	0.9985
LAIR1	leukocyte-associated immunoglobulin-like receptor 1	0.9985
CD48	CD48 molecule	0.9983
VSIG4	V-set and immunoglobulin domain containing 4	0.9983
CASP1	caspase 1, apoptosis-related cysteine peptidase (interleukin 1, beta, convertase)	0.9983
CECR1	cat eye syndrome chromosome region, candidate 1	0.9983
SP110	SP110 nuclear body protein	0.9983
BLNK	B-cell linker	0.998
GPR183	G protein-coupled receptor 183	0.9977
CD180	CD180 molecule	0.9977
GPR65	G protein-coupled receptor 65	0.9977
HCLS1	hematopoietic cell-specific Lyn substrate 1	0.9976
TNFRSF1B	tumor necrosis factor receptor superfamily, member 1B	0.9975
CX3CR1	chemokine (C-X3-C motif) receptor 1	0.9974
TFEC	transcription factor EC	0.9972
CD52	CD52 molecule	0.9971
RASSF2	Ras association (RalGDS/AF-6) domain family member 2	0.9971
LGALS9	lectin, galactoside-binding, soluble, 9	0.997
HLA-DQA1	major histocompatibility complex, class II, DQ alpha 1	0.9967
GZMH	granzyme H (cathepsin G-like 2, protein h-CCPX)	0.9967
MX2	myxovirus (influenza virus) resistance 2 (mouse)	0.9967
CD1C	CD1c molecule	0.9964
AOAH	acyloxyacyl hydrolase (neutrophil)	0.9962
PECAM1	platelet/endothelial cell adhesion molecule	0.9962
NCF4	neutrophil cytosolic factor 4, 40kDa	0.9961
ARHGAP25	Rho GTPase activating protein 25	0.9958
CXCL10	chemokine (C-X-C motif) ligand 10	0.9955
CD93	CD93 molecule	0.9952
TLR1	toll-like receptor 1	0.9952
IGL@	immunoglobulin lambda locus	0.9949
IL7R	interleukin 7 receptor	0.9948
CD3D	CD3d molecule, delta (CD3-TCR complex)	0.9948
BIN2	bridging integrator 2	0.9947
CCL4	chemokine (C-C motif) ligand 4	0.9945
MYO1F	myosin IF	0.9945
ARHGAP15	Rho GTPase activating protein 15	0.9945
LRMP	lymphoid-restricted membrane protein	0.9944
CD33	CD33 molecule	0.9943
C1orf38	chromosome 1 open reading frame 38	0.9942
IL2RG	interleukin 2 receptor, gamma	0.9942
CD1D	CD1d molecule	0.9939
IL1B	interleukin 1, beta	0.9937
MS4A4A	membrane-spanning 4-domains, subfamily A, member 4	0.9935
PTPRE	protein tyrosine phosphatase, receptor type, E	0.9934
DPEP2	dipeptidase 2	0.9931
FCGR2A	Fc fragment of IgG, low affinity IIa, receptor (CD32)	0.993
S100A9	S100 calcium binding protein A9	0.9929
ARHGDIB	Rho GDP dissociation inhibitor (GDI) beta	0.9929
CLEC10A	C-type lectin domain family 10, member A	0.9927
LSP1	lymphocyte-specific protein 1	0.9922
POU2AF1	POU class 2 associating factor 1	0.9921
BCL2A1	BCL2-related protein A1	0.992
OLFML2B	olfactomedin-like 2B	0.9918
CPVL	carboxypeptidase, vitellogenic-like	0.9912
SASH3	SAM and SH3 domain containing 3	0.9911
EVI2A	ecotropic viral integration site 2A	0.991
FCN1	ficolin (collagen/fibrinogen domain containing) 1	0.9909
IGSF6	immunoglobulin superfamily, member 6	0.9906
NKG7	natural killer cell group 7 sequence	0.9906
